# Supplementary material for: Mn2+-activated dual-wavelength emitting materials toward wearable optical fibre temperature sensor
Source: Nat Commun. 2022 Apr 20;13:2166. doi: 10.1038/s41467-022-29881-6 (PMC9021195; doi:10.1038/s41467-022-29881-6)
Supplement: Supplementary file 3 — Source data [file 41467_2022_29881_MOESM3_ESM.zip]

Archive with 13 entries (13 files):
- Source Data/Figure 1b-the Mn K-edge XANES spectra data.xlsx
- Source Data/Figure 1c-formation energy data of Mn.xlsx
- Source Data/Figure 3a-PL of Mn (0.01-0.3).xlsx
- Source Data/Figure 3b-PLE of Mn (0.05, 0.15, 0.30).xlsx
- Source Data/Figure 3d-temperature depenent emission spectra.xlsx
- Source Data/Figure 4e-propagation loss data of fiber.xlsx
- Source Data/Figure 5b-fluorescence responses to temperature.xlsx
- Source Data/Figure 5c-temperature calibration data.xlsx
- Source Data/Figure 5d-fluctuations of the optical sensor.xlsx
- Source Data/Figure 5e-temperature cycling test.xlsx
- Source Data/Figure 5f-water temperature monitoring.xlsx
- Source Data/Figure 5g-breathing monitoring.xlsx
- Source Data/Figure 5h-sensing comparison with thermistor.xlsx
