# Supplementary material for: Mn2+-activated dual-wavelength emitting materials toward wearable optical fibre temperature sensor
Source: Nat Commun. 2022 Apr 20;13:2166. doi: 10.1038/s41467-022-29881-6 (PMC9021195; doi:10.1038/s41467-022-29881-6)
Supplement: Supplementary file 3 — Source data [file 41467_2022_29881_MOESM3_ESM.zip › Source Data/Figure 1b-the Mn K-edge XANES spectra data.xlsx]

## Sheet: Sheet1
XANES	MnO		Mn2O3		MnO2		sample (x= 0.05)		sample (x = 0.15)
x1 axis	y1 axis	x2 axis	y2 axis	x3 axis	y3 axis	x4 axis	y4 axis	x5 axis	y5 axis
6338.98	0.00193	6338.98	0.00257	6338.98	0.00247	6289	0.000391517	6289	0.000123801
6344.98	0.00149	6344.97	0.00227	6344.98	0.0025	6294	0.000522023	6294	0
6350.98	0.00124	6350.97	0.00175	6350.98	0.00203	6299	0	6299	0.000216651
6356.98	0.00136	6356.98	0.00126	6356.98	0.0017	6304	0.000652529	6304	0.000247601
6362.98	0.000993104	6362.97	0.00086066	6362.98	0.00144	6309	0.000783034	6309	0.000309502
6368.98	0.000581295	6368.97	0.00042326	6368.98	0.000433683	6314	0.00222	6314	0.000340452
6374.98	0.000143213	6374.97	0.000321085	6374.98	0.00087908	6319	0.00365	6319	0.000680904
6380.98	-8.45266e-05	6380.97	3.68075e-05	6380.98	0.00043571	6324	0.00378	6324	0.000990405
6386.98	-0.000152473	6386.97	-3.47345e-05	6386.98	-0.000341427	6329	0.00483	6329	0.00127
6392.98	-4.12308e-05	6392.97	-0.000251398	6392.98	-0.000419309	6334	0.006	6334	0.00158
6398.98	-0.000455516	6398.97	-0.000568477	6398.98	2.62066e-06	6339	0.00731	6339	0.00183
6404.98	-0.000855423	6404.97	-0.000692671	6404.98	-0.000728616	6344	0.00705	6344	0.00195
6410.98	-0.000649738	6410.97	-0.000802822	6410.98	-0.00088852	6349	0.00809	6349	0.00204
6416.98	-0.000981987	6416.98	-0.000894282	6416.98	-0.00109	6354	0.00848	6354	0.00198
6422.99	-0.00113	6422.98	-0.00103	6422.99	-0.000311317	6359	0.00887	6359	0.00207
6428.98	-0.00102	6428.97	-0.00101	6428.98	-0.000358612	6364	0.00914	6364	0.00251
6434.98	-0.000258236	6434.97	-0.00115	6434.98	-0.000827977	6369	0.00992	6369	0.00248
6440.98	-0.000792566	6440.97	-0.00087449	6440.98	-0.00127	6374	0.01057	6374	0.00254
6446.98	-0.000901067	6446.97	-0.000714052	6446.98	-0.000896565	6379	0.01227	6379	0.00285
6452.98	-0.000641384	6452.97	-0.0006002	6452.98	-0.000907633	6384	0.01201	6384	0.0031
6458.98	-0.000472153	6458.98	-0.000472039	6458.98	-0.000602479	6389	0.01331	6389	0.00325
6464.98	-0.000461608	6464.97	-0.000532963	6464.98	-0.000584939	6394	0.01279	6394	0.00334
6470.99	4.77012e-05	6470.98	-0.000114287	6470.99	-0.00062522	6399	0.01396	6399	0.00356
6476.99	0.000321145	6476.98	0.000242696	6476.99	-0.000326534	6404	0.01436	6404	0.00387
6482.99	0.0002091	6482.98	0.000420177	6482.99	0.000311147	6409	0.01566	6409	0.00402
6488.98	0.000717528	6488.97	0.000813694	6488.98	0.000513431	6414	0.01618	6414	0.00433
6494.98	0.00138	6494.98	0.00144	6494.98	0.00127	6419	0.01788	6419	0.00443
6500.98	0.0019	6500.97	0.00218	6500.98	0.00116	6424	0.01827	6424	0.00483
6506.98	0.0027	6506.97	0.0028	6506.98	0.00202	6429	0.01984	6429	0.00501
6512.98	0.00432	6512.97	0.00383	6512.98	0.00278	6434	0.01984	6434	0.00535
6518.98	0.00549	6518.97	0.00497	6518.98	0.00361	6439	0.02075	6439	0.0056
6519.28	0.0052	6519.27	0.00529	6519.28	0.00344	6444	0.0214	6444	0.00579
6519.58	0.00575	6519.57	0.00527	6519.58	0.00372	6449	0.02232	6449	0.00604
6519.89	0.00549	6519.88	0.00533	6519.89	0.00426	6454	0.02454	6454	0.00641
6520.18	0.00558	6520.18	0.00546	6520.18	0.00402	6459	0.02493	6459	0.00681
6520.48	0.00599	6520.47	0.00559	6520.48	0.00393	6464	0.0261	6464	0.00734
6520.78	0.00573	6520.77	0.0055	6520.78	0.00408	6469	0.02688	6469	0.00786
6521.08	0.00562	6521.07	0.00549	6521.08	0.00408	6474	0.0278	6474	0.0082
6521.39	0.00586	6521.38	0.00576	6521.39	0.00464	6479	0.02806	6479	0.00851
6521.68	0.00604	6521.68	0.00603	6521.68	0.00502	6484	0.03015	6484	0.00913
6521.98	0.00622	6521.98	0.00591	6521.98	0.00445	6489	0.03132	6489	0.00975
6522.28	0.00655	6522.27	0.00601	6522.28	0.00519	6494	0.0325	6494	0.01028
6522.58	0.0067	6522.57	0.00603	6522.58	0.00564	6499	0.03289	6499	0.01117
6522.88	0.00684	6522.87	0.00608	6522.88	0.00548	6504	0.03432	6504	0.0121
6523.19	0.00694	6523.18	0.00605	6523.19	0.00594	6509	0.03576	6509	0.01337
6523.48	0.00698	6523.48	0.00626	6523.48	0.0057	6514	0.03863	6514	0.01479
6523.78	0.00696	6523.77	0.00641	6523.78	0.00593	6519	0.04072	6519	0.01681
6524.08	0.00738	6524.07	0.00646	6524.08	0.00623	6519.5	0.04189	6519.5	0.01702
6524.38	0.00735	6524.37	0.0065	6524.38	0.00584	6520	0.04189	6520	0.0173
6524.68	0.00764	6524.67	0.00668	6524.68	0.00593	6520.5	0.04202	6520.5	0.01758
6524.99	0.00781	6524.98	0.00672	6524.99	0.00629	6521	0.04268	6521	0.01777
6525.28	0.008	6525.28	0.00697	6525.28	0.0063	6521.5	0.04268	6521.5	0.0182
6525.58	0.00813	6525.58	0.00708	6525.58	0.00633	6522	0.04346	6522	0.01838
6525.88	0.00787	6525.87	0.00703	6525.88	0.00621	6522.5	0.0432	6522.5	0.01869
6526.18	0.00811	6526.17	0.00739	6526.18	0.00642	6523	0.04294	6523	0.01894
6526.48	0.00904	6526.47	0.00754	6526.48	0.00686	6523.5	0.04346	6523.5	0.01962
6526.78	0.00894	6526.77	0.00776	6526.78	0.00719	6524	0.04385	6524	0.01996
6527.09	0.00917	6527.08	0.00773	6527.09	0.0069	6524.5	0.04359	6524.5	0.02037
6527.39	0.00906	6527.38	0.00803	6527.39	0.00722	6525	0.04424	6525	0.02074
6527.68	0.00912	6527.68	0.00811	6527.68	0.00782	6525.5	0.04463	6525.5	0.02114
6527.98	0.0095	6527.97	0.00811	6527.98	0.00751	6526	0.04502	6526	0.02167
6528.28	0.0101	6528.27	0.00814	6528.28	0.00677	6526.5	0.04581	6526.5	0.02197
6528.58	0.01003	6528.57	0.00841	6528.58	0.00765	6527	0.04607	6527	0.02247
6528.88	0.00981	6528.87	0.0088	6528.88	0.0081	6527.5	0.04659	6527.5	0.0229
6529.18	0.0104	6529.17	0.00897	6529.18	0.00816	6528	0.0475	6528	0.02346
6529.49	0.01044	6529.48	0.00909	6529.49	0.00826	6528.5	0.04842	6528.5	0.02402
6529.79	0.01089	6529.78	0.00928	6529.79	0.00896	6529	0.04894	6529	0.02464
6530.08	0.01131	6530.08	0.00914	6530.08	0.00871	6529.5	0.04972	6529.5	0.02532
6530.38	0.012	6530.38	0.00938	6530.38	0.00892	6530	0.04998	6530	0.02597
6530.68	0.01189	6530.67	0.00963	6530.68	0.00926	6530.5	0.0509	6530.5	0.02662
6530.98	0.01209	6530.97	0.00982	6530.98	0.00953	6531	0.05129	6531	0.02748
6531.28	0.01244	6531.27	0.01001	6531.28	0.00997	6531.5	0.05194	6531.5	0.02838
6531.58	0.01301	6531.57	0.01019	6531.58	0.00972	6532	0.05285	6532	0.02931
6531.88	0.01352	6531.87	0.01065	6531.88	0.00991	6532.5	0.05364	6532.5	0.03045
6532.18	0.01367	6532.17	0.01077	6532.18	0.01052	6533	0.05533	6533	0.03157
6532.48	0.01416	6532.47	0.01115	6532.48	0.01041	6533.5	0.05599	6533.5	0.03278
6532.79	0.0142	6532.78	0.01152	6532.79	0.01074	6534	0.05703	6534	0.03429
6533.09	0.01436	6533.08	0.01176	6533.09	0.0111	6534.5	0.05834	6534.5	0.03593
6533.39	0.01487	6533.38	0.01205	6533.39	0.01154	6535	0.05964	6535	0.03794
6533.68	0.01589	6533.68	0.0122	6533.68	0.012	6535.5	0.06238	6535.5	0.04024
6533.98	0.01654	6533.98	0.01251	6533.98	0.01243	6536	0.0646	6536	0.0429
6534.28	0.0166	6534.28	0.01291	6534.28	0.01272	6536.5	0.06773	6536.5	0.04649
6534.58	0.01728	6534.57	0.01324	6534.58	0.01267	6537	0.07139	6537	0.05138
6534.88	0.01741	6534.87	0.01367	6534.88	0.01303	6537.5	0.07765	6537.5	0.058
6535.18	0.01881	6535.17	0.01418	6535.18	0.01366	6538	0.08692	6538	0.06821
6535.48	0.01937	6535.47	0.01458	6535.48	0.01374	6538.5	0.10245	6538.5	0.08542
6535.78	0.02024	6535.77	0.01497	6535.78	0.01486	6539	0.12933	6539	0.116
6536.08	0.02078	6536.07	0.01573	6536.08	0.01498	6539.5	0.17135	6539.5	0.16286
6536.38	0.02183	6536.37	0.01643	6536.38	0.01595	6540	0.21181	6540	0.20997
6536.68	0.02278	6536.67	0.01723	6536.68	0.01641	6540.5	0.22016	6540.5	0.22049
6536.98	0.02328	6536.97	0.01811	6536.98	0.01669	6541	0.19041	6541	0.18737
6537.28	0.02517	6537.27	0.01925	6537.28	0.01784	6541.5	0.15856	6541.5	0.15042
6537.58	0.02642	6537.57	0.02078	6537.58	0.01932	6542	0.14891	6542	0.13853
6537.88	0.02851	6537.87	0.02269	6537.88	0.01998	6542.5	0.15595	6542.5	0.14565
6538.18	0.03142	6538.17	0.02509	6538.18	0.02175	6543	0.17684	6543	0.17041
6538.48	0.03422	6538.47	0.02895	6538.48	0.02392	6543.5	0.21742	6543.5	0.21647
6538.78	0.0385	6538.77	0.03423	6538.78	0.02675	6544	0.28515	6544	0.29279
6539.08	0.04364	6539.07	0.04034	6539.08	0.03078	6544.5	0.39034	6544.5	0.40913
6539.38	0.04933	6539.37	0.04724	6539.38	0.03709	6545	0.54003	6545	0.57369
6539.68	0.05476	6539.67	0.05393	6539.68	0.04465	6545.5	0.72783	6545.5	0.77214
6539.98	0.0597	6539.97	0.05941	6539.98	0.05324	6546	0.92307	6546	0.97159
6540.28	0.06257	6540.27	0.06401	6540.28	0.06357	6546.51	1.08502	6546.51	1.1337
6540.58	0.06456	6540.57	0.06727	6540.58	0.07311	6547	1.18825	6547	1.23473
6540.88	0.06586	6540.87	0.06919	6540.88	0.08089	6547.5	1.22232	6547.5	1.2736
6541.18	0.06735	6541.17	0.0708	6541.18	0.08786	6548	1.21018	6548	1.27218
6541.48	0.06983	6541.47	0.07332	6541.48	0.09304	6548.5	1.18277	6548.5	1.25051
6541.78	0.07439	6541.77	0.07624	6541.78	0.09852	6549	1.15993	6549	1.23234
6542.08	0.08182	6542.07	0.07971	6542.08	0.10464	6549.5	1.15902	6549.5	1.23531
6542.38	0.09333	6542.37	0.08327	6542.38	0.10942	6550	1.203	6550	1.27719
6542.67	0.10899	6542.66	0.08663	6542.67	0.11194	6550.51	1.27491	6550.51	1.35642
6542.97	0.13132	6542.96	0.08979	6542.97	0.1123	6551	1.36365	6551	1.44506
6543.27	0.15992	6543.26	0.09293	6543.27	0.10995	6551.5	1.46519	6551.5	1.53587
6543.57	0.19548	6543.56	0.09596	6543.57	0.10592	6552	1.56098	6552	1.61752
6543.87	0.23868	6543.86	0.09902	6543.87	0.1013	6552.5	1.63824	6552.5	1.69201
6544.17	0.28674	6544.16	0.10197	6544.17	0.09746	6553	1.70166	6553	1.75243
6544.47	0.33869	6544.46	0.10553	6544.47	0.09446	6553.5	1.75804	6553.5	1.80235
6544.77	0.39027	6544.76	0.10996	6544.77	0.09218	6554	1.83556	6554	1.86524
6545.07	0.43983	6545.06	0.11516	6545.07	0.09089	6554.5	1.91804	6554.5	1.92807
6545.37	0.48456	6545.36	0.12207	6545.37	0.09066	6555	1.98199	6555	1.98446
6545.67	0.52238	6545.66	0.1312	6545.67	0.0909	6555.5	2	6555.5	2
6545.97	0.55622	6545.96	0.14298	6545.97	0.09194	6556	1.96763	6556	1.97137
6546.27	0.58504	6546.26	0.15797	6546.27	0.09346	6556.5	1.91387	6556.5	1.92625
6546.57	0.6112	6546.56	0.17646	6546.57	0.09633	6557	1.85044	6557	1.86908
6546.87	0.63751	6546.86	0.19882	6546.87	0.09962	6557.5	1.79171	6557.5	1.81529
6547.17	0.66437	6547.17	0.22463	6547.17	0.10528	6558	1.74069	6558	1.77115
6547.47	0.69409	6547.47	0.25296	6547.47	0.11085	6558.5	1.69853	6558.5	1.73042
6547.77	0.72376	6547.77	0.28353	6547.77	0.1193	6559	1.65416	6559	1.68858
6548.08	0.75872	6548.07	0.31526	6548.08	0.12864	6559.5	1.60914	6559.5	1.64494
6548.38	0.79594	6548.37	0.34643	6548.38	0.1395	6560	1.56489	6560	1.60978
6548.68	0.83753	6548.67	0.37773	6548.68	0.15256	6560.5	1.52378	6560.5	1.57654
6548.97	0.88483	6548.96	0.40826	6548.97	0.16722	6561	1.49729	6561	1.54658
6549.27	0.94378	6549.26	0.43973	6549.27	0.18488	6561.5	1.47798	6561.5	1.53624
6549.57	1.01231	6549.56	0.47269	6549.57	0.20453	6562	1.47458	6562	1.529
6549.87	1.09028	6549.86	0.50716	6549.87	0.22723	6562.5	1.48163	6562.5	1.53587
6550.17	1.17348	6550.16	0.54191	6550.17	0.25269	6563	1.50225	6563	1.54565
6550.47	1.25515	6550.46	0.5766	6550.47	0.28151	6563.5	1.51347	6563.5	1.56218
6550.77	1.32785	6550.76	0.61047	6550.77	0.31393	6564	1.53305	6564	1.57462
6551.07	1.38764	6551.07	0.64319	6551.07	0.34976	6564.5	1.54258	6564.5	1.58028
6551.37	1.43103	6551.37	0.67554	6551.37	0.3887	6565	1.54375	6565	1.57852
6551.68	1.46198	6551.67	0.70834	6551.68	0.42903	6565.5	1.53618	6565.5	1.57146
6551.98	1.48755	6551.97	0.74261	6551.98	0.47012	6566	1.52313	6566	1.56162
6552.27	1.50934	6552.26	0.77807	6552.27	0.50873	6566.5	1.50982	6566.5	1.54794
6552.57	1.53301	6552.56	0.81773	6552.57	0.5461	6567	1.49886	6567	1.53767
6552.87	1.56032	6552.86	0.8597	6552.87	0.57991	6567.5	1.49051	6567.5	1.53302
6553.17	1.59263	6553.16	0.90442	6553.17	0.60928	6568	1.48463	6568	1.52464
6553.47	1.63093	6553.46	0.95066	6553.47	0.63446	6568.5	1.47941	6568.5	1.51414
6553.77	1.67227	6553.77	0.99753	6553.77	0.65751	6569	1.4738	6569	1.51031
6554.08	1.71299	6554.07	1.04404	6554.08	0.67842	6570.3	1.44822	6570.3	1.48898
6554.38	1.74469	6554.37	1.08801	6554.38	0.69947	6571.62	1.41194	6571.62	1.45376
6554.67	1.75703	6554.66	1.12796	6554.67	0.72117	6572.98	1.36796	6572.98	1.41801
6554.97	1.74476	6554.96	1.1651	6554.97	0.74467	6574.35	1.33338	6574.35	1.38688
6555.27	1.70474	6555.26	1.19777	6555.27	0.76933	6575.76	1.31772	6575.76	1.36778
6555.57	1.64049	6555.56	1.22615	6555.57	0.79638	6577.19	1.30832	6577.19	1.35682
6555.87	1.55956	6555.87	1.2501	6555.87	0.82486	6578.65	1.30232	6578.65	1.35639
6556.17	1.47218	6556.17	1.26943	6556.17	0.85618	6580.14	1.30375	6580.14	1.35908
6556.48	1.38445	6556.47	1.28426	6556.48	0.88965	6581.66	1.29827	6581.66	1.35333
6556.77	1.30475	6556.76	1.29562	6556.77	0.92516	6583.2	1.29918	6583.2	1.35085
6557.07	1.22975	6557.06	1.30452	6557.07	0.96481	6584.77	1.30362	6584.77	1.35874
6557.37	1.16417	6557.36	1.31087	6557.37	1.00704	6586.37	1.31511	6586.37	1.37091
6557.67	1.10787	6557.66	1.31567	6557.67	1.05088	6588	1.31876	6588	1.37341
6557.97	1.06017	6557.97	1.31953	6557.97	1.0965	6589.65	1.32124	6589.65	1.37626
6558.28	1.02236	6558.27	1.32285	6558.28	1.14218	6591.33	1.3275	6591.33	1.37914
6558.57	0.99279	6558.56	1.32531	6558.57	1.18272	6593.04	1.33364	6593.04	1.38335
6558.87	0.96853	6558.86	1.32604	6558.87	1.21994	6594.78	1.34708	6594.78	1.39743
6559.17	0.94992	6559.16	1.32392	6559.17	1.25107	6596.54	1.34564	6596.54	1.3978
6559.47	0.93584	6559.46	1.31873	6559.47	1.27408	6598.33	1.34643	6598.33	1.3987
6559.77	0.92517	6559.77	1.30959	6559.77	1.29051	6600.14	1.36574	6600.14	1.4169
6560.08	0.91661	6560.07	1.29726	6560.08	1.29987	6601.99	1.40254	6601.99	1.44958
6560.37	0.90901	6560.36	1.28272	6560.37	1.30516	6603.86	1.44352	6603.86	1.48938
6560.67	0.90227	6560.66	1.26625	6560.67	1.30674	6605.76	1.48633	6605.76	1.52591
6560.97	0.89497	6560.96	1.24959	6560.97	1.30652	6607.69	1.52326	6607.69	1.56252
6561.27	0.88691	6561.27	1.23394	6561.27	1.30519	6609.64	1.54897	6609.64	1.58867
6561.58	0.87935	6561.57	1.22055	6561.58	1.30306	6611.63	1.56803	6611.63	1.60526
6561.87	0.87128	6561.86	1.20918	6561.87	1.30079	6613.63	1.58264	6613.63	1.61591
6562.17	0.86362	6562.16	1.19943	6562.17	1.29802	6615.67	1.58473	6615.67	1.61894
6562.47	0.85723	6562.46	1.19262	6562.47	1.29514	6617.74	1.56959	6617.74	1.60675
6562.77	0.85272	6562.77	1.18741	6562.77	1.29074	6619.83	1.55145	6619.83	1.58288
6563.08	0.85029	6563.07	1.1838	6563.08	1.28374	6621.96	1.52378	6621.96	1.55515
6563.37	0.84996	6563.36	1.18073	6563.37	1.27572	6624.1	1.49586	6624.1	1.53668
6563.67	0.85134	6563.66	1.17782	6563.67	1.26577	6626.27	1.47132	6626.27	1.51185
6563.97	0.85514	6563.97	1.17493	6563.97	1.25418	6628.48	1.45514	6628.48	1.49907
6564.28	0.86091	6564.27	1.17153	6564.28	1.24112	6630.7	1.44653	6630.7	1.49427
6564.57	0.86838	6564.56	1.16795	6564.57	1.22756	6632.97	1.43608	6632.97	1.48716
6564.87	0.87835	6564.86	1.16391	6564.87	1.21382	6635.24	1.43073	6635.24	1.47898
6565.17	0.89075	6565.16	1.15921	6565.17	1.20045	6637.55	1.4186	6637.55	1.46849
6565.47	0.90578	6565.47	1.15403	6565.47	1.18706	6639.89	1.41194	6639.89	1.47589
6565.77	0.9227	6565.76	1.14873	6565.77	1.17489	6642.26	1.4122	6642.26	1.47279
6566.07	0.94235	6566.06	1.14227	6566.07	1.16364	6644.66	1.41403	6644.66	1.47434
6566.37	0.9641	6566.36	1.13591	6566.37	1.15287	6647.08	1.42708	6647.08	1.4879
6566.67	0.9863	6566.67	1.12917	6566.67	1.14308	6649.53	1.43778	6649.53	1.49938
6566.98	1.00807	6566.97	1.12297	6566.98	1.13455	6652	1.45135	6652	1.51148
6567.27	1.02804	6567.26	1.11708	6567.27	1.12687	6654.51	1.46206	6654.51	1.52318
6567.57	1.04514	6567.56	1.11139	6567.57	1.11944	6657.04	1.47759	6657.04	1.53197
6567.87	1.05771	6567.87	1.10636	6567.87	1.11248	6659.6	1.48568	6659.6	1.53754
6568.17	1.06521	6568.16	1.10201	6568.17	1.10599	6662.18	1.49116	6662.18	1.54482
6568.47	1.0671	6568.46	1.09848	6568.47	1.10164	6664.79	1.49403	6664.79	1.54766
6568.77	1.06401	6568.76	1.09547	6568.77	1.0966	6667.44	1.49507	6667.44	1.54664
6569.08	1.05649	6569.07	1.09299	6569.08	1.09141	6670.1	1.49573	6670.1	1.54652
6569.37	1.04539	6569.36	1.09147	6569.37	1.08701	6672.8	1.49586	6672.8	1.54751
6569.67	1.03167	6569.66	1.09014	6569.67	1.08263	6675.53	1.49781	6675.53	1.54893
6569.97	1.01561	6569.97	1.08929	6569.97	1.0787	6678.27	1.50147	6678.27	1.55215
6570.28	0.99793	6570.27	1.08894	6570.28	1.07514	6681.05	1.50956	6681.05	1.56255
6570.57	0.98044	6570.56	1.08865	6570.57	1.07262	6683.86	1.51243	6683.86	1.5628
6570.87	0.96225	6570.86	1.08901	6570.87	1.06989	6686.69	1.52209	6686.69	1.5649
6571.17	0.94455	6571.17	1.08951	6571.17	1.06923	6689.55	1.52548	6689.55	1.56979
6571.47	0.92864	6571.46	1.09062	6571.47	1.06821	6692.44	1.53488	6692.44	1.57338
6571.77	0.91334	6571.76	1.09138	6571.77	1.0697	6695.36	1.54454	6695.36	1.58335
6572.07	0.89985	6572.07	1.09288	6572.07	1.07122	6698.3	1.55302	6698.3	1.59344
6572.38	0.88836	6572.37	1.09422	6572.38	1.07323	6701.26	1.55915	6701.26	1.59876
6572.67	0.87981	6572.66	1.09518	6572.67	1.07611	6704.26	1.56424	6704.26	1.60427
6572.97	0.87265	6572.96	1.0961	6572.97	1.08062	6707.29	1.56946	6707.29	1.60941
6573.28	0.86728	6573.27	1.09638	6573.28	1.08493	6710.34	1.56359	6710.34	1.60449
6573.57	0.86389	6573.56	1.09637	6573.57	1.08982	6713.42	1.56072	6713.42	1.59845
6573.87	0.86166	6573.86	1.09537	6573.87	1.09478	6716.53	1.55367	6716.53	1.59192
6574.18	0.86038	6574.17	1.09378	6574.18	1.09981	6719.67	1.54636	6719.67	1.58592
6574.47	0.86004	6574.46	1.09128	6574.47	1.10468	6722.82	1.53971	6722.82	1.57583
6574.77	0.86003	6574.76	1.08792	6574.77	1.10935	6726.01	1.53971	6726.01	1.57298
6575.08	0.86067	6575.07	1.08409	6575.08	1.11459	6729.23	1.5354	6729.23	1.57428
6575.37	0.86153	6575.36	1.07918	6575.37	1.11919	6732.48	1.53318	6732.48	1.57512
6575.67	0.862	6575.66	1.07359	6575.67	1.12294	6735.75	1.53396	6735.75	1.57583
6575.98	0.86292	6575.97	1.06722	6575.98	1.12526	6739.05	1.53162	6739.05	1.56976
6576.27	0.86426	6576.26	1.06053	6576.27	1.12713	6742.37	1.53331	6742.37	1.57409
6576.57	0.86433	6576.56	1.05315	6576.57	1.12844	6745.73	1.53135	6745.73	1.57097
6576.88	0.86403	6576.87	1.04552	6576.88	1.12889	6749.11	1.53305	6749.11	1.57555
6577.17	0.86428	6577.16	1.03759	6577.17	1.12885	6752.51	1.54976	6752.51	1.58103
6577.47	0.86394	6577.46	1.02936	6577.47	1.12777	6755.96	1.55524	6755.96	1.59062
6577.78	0.86252	6577.77	1.02089	6577.78	1.12528	6759.42	1.55954	6759.42	1.59629
6578.07	0.86143	6578.06	1.01284	6578.07	1.12241	6762.91	1.56881	6762.91	1.59864
6578.37	0.85933	6578.36	1.00464	6578.37	1.11842	6766.43	1.56437	6766.43	1.60152
6578.68	0.85795	6578.67	0.99647	6578.68	1.11349	6769.98	1.56881	6769.98	1.60641
6578.97	0.85602	6578.96	0.98864	6578.97	1.10768	6773.55	1.57116	6773.55	1.6086
6580.47	0.8523	6580.46	0.95195	6580.47	1.0689	6777.14	1.5893	6777.14	1.61486
6581.99	0.86089	6581.98	0.91864	6581.99	1.01964	6780.78	1.5645	6780.78	1.58818
6583.54	0.87834	6583.53	0.89181	6583.54	0.97019	6784.44	1.5799	6784.44	1.60613
6585.12	0.89883	6585.11	0.87519	6585.12	0.92724	6788.12	1.58643	6788.12	1.61204
6586.72	0.912	6586.72	0.86638	6586.72	0.89366	6791.83	1.57781	6791.83	1.60241
6588.36	0.9315	6588.35	0.86421	6588.36	0.86987	6795.56	1.60809	6795.56	1.63052
6590.01	0.98901	6590.01	0.86644	6590.01	0.85297	6799.33	1.60966	6799.33	1.63798
6591.7	1.07199	6591.69	0.87318	6591.7	0.84431	6803.12	1.61083	6803.12	1.63361
6593.42	1.14645	6593.41	0.88858	6593.42	0.84366	6806.94	1.60639	6806.94	1.63485
6595.16	1.19075	6595.15	0.91371	6595.16	0.84816	6810.79	1.61266	6810.79	1.63442
6596.93	1.19604	6596.92	0.94474	6596.93	0.85582	6814.67	1.61344	6814.67	1.63875
6598.72	1.18951	6598.71	0.9729	6598.72	0.8663	6818.57	1.61122	6818.57	1.636
6600.55	1.17037	6600.54	0.99571	6600.55	0.87678	6822.5	1.61657	6822.5	1.63538
6602.4	1.12343	6602.39	1.01708	6602.4	0.88671	6826.46	1.61945	6826.46	1.64444
6604.28	1.07145	6604.27	1.03125	6604.28	0.90134	6830.44	1.62232	6830.44	1.64649
6606.19	1.02936	6606.18	1.03732	6606.19	0.92163	6834.45	1.62114	6834.45	1.64389
6608.12	1.00156	6608.11	1.03714	6608.12	0.94696	6838.49	1.61775	6838.49	1.64562
6610.08	0.9856	6610.07	1.03414	6610.08	0.97118	6842.57	1.61801	6842.57	1.64284
6612.08	0.96215	6612.07	1.02868	6612.08	0.99348	6846.66	1.5769	6846.66	1.60563
6614.09	0.93162	6614.08	1.02131	6614.09	1.01089	6850.78	1.61057	6850.78	1.63553
6616.13	0.91161	6616.12	1.01328	6616.13	1.0262	6854.93	1.58382	6854.93	1.60891
6618.2	0.90947	6618.19	1.00623	6618.2	1.04004	6859.11	1.62049	6859.11	1.64212
6620.3	0.92703	6620.29	1.0018	6620.3	1.04932	6863.31	1.63328	6863.31	1.65695
6622.42	0.95814	6622.42	1.00129	6622.42	1.05237	6867.55	1.63824	6867.55	1.65788
6624.58	0.98703	6624.57	1.00636	6624.58	1.0501	6871.8	1.64881	6871.8	1.66054
6626.76	0.99697	6626.75	1.0163	6626.76	1.0438	6876.09	1.64829	6876.09	1.6611
6628.97	0.98952	6628.96	1.02781	6628.97	1.0338	6880.4	1.65194	6880.4	1.66886
6631.2	0.98235	6631.19	1.03432	6631.2	1.02402	6884.75	1.6539	6884.75	1.67344
6633.47	0.98228	6633.46	1.03428	6633.47	1.0155	6889.12	1.66173	6889.12	1.67824
6635.76	0.99057	6635.75	1.03138	6635.76	1.01025	6893.51	1.66251	6893.51	1.67744
6638.08	1.01521	6638.07	1.02907	6638.08	1.00916	6897.93	1.66564	6897.93	1.68678
6640.42	1.0512	6640.41	1.03013	6640.42	1.01109	6902.39	1.67073	6902.39	1.68468
6642.79	1.07605	6642.78	1.03371	6642.79	1.01468	6906.87	1.67582	6906.87	1.68994
6645.2	1.07288	6645.19	1.03756	6645.2	1.01625	6911.36	1.68274	6911.36	1.69183
6647.62	1.05056	6647.61	1.0385	6647.62	1.01587	6915.9	1.68065	6915.9	1.69304
6650.07	1.02139	6650.07	1.03337	6650.07	1.01145	6920.47	1.68731	6920.47	1.69765
6652.56	0.98801	6652.55	1.02205	6652.56	1.00505	6925.05	1.68861	6925.05	1.69978
6655.07	0.95656	6655.06	1.00624	6655.07	0.99985	6929.67	1.68705	6929.67	1.69954
6657.61	0.93828	6657.6	0.98937	6657.61	0.99655	6934.31	1.68953	6934.31	1.6927
6660.17	0.95041	6660.17	0.97405	6660.17	0.99625	6938.98	1.69723	6938.98	1.7074
6662.76	0.98767	6662.75	0.9614	6662.76	0.99645	6943.68	1.69814	6943.68	1.70833
6665.38	1.02786	6665.38	0.9533	6665.38	0.99574	6948.41	1.70114	6948.41	1.7108
6668.04	1.05124	6668.03	0.95084	6668.04	0.99264	6953.16	1.71289	6953.16	1.71253
6670.7	1.04819	6670.7	0.95502	6670.7	0.98736	6957.94	1.71445	6957.94	1.71742
6673.41	1.02916	6673.41	0.96459	6673.41	0.98008	6962.75	1.71354	6962.75	1.71486
6676.14	1.01217	6676.13	0.97625	6676.14	0.97147	6967.59	1.7138	6967.59	1.71773
6678.9	1.00891	6678.89	0.98657	6678.9	0.96067	6972.44	1.71524	6972.44	1.71804
6681.68	1.01645	6681.67	1.00206	6681.68	0.95563	6977.34	1.71641	6977.34	1.71814
6684.49	1.02589	6684.48	1.01206	6684.49	0.95114	6982.26	1.72033	6982.26	1.72123
6687.33	1.0403	6687.32	1.0191	6687.33	0.94769	6987.2	1.72711	6987.2	1.72835
6690.2	1.05363	6690.19	1.02484	6690.2	0.95105	6992.18	1.72829	6992.18	1.73169
6693.1	1.06057	6693.09	1.02855	6693.1	0.95825	6997.17	1.72816	6997.17	1.73513
6696.01	1.05687	6696.01	1.02919	6696.01	0.96816	7002.2	1.73481	7002.2	1.74064
6698.97	1.04227	6698.96	1.02717	6698.97	0.98044	7007.25	1.74095	7007.25	1.7442
6701.94	1.01832	6701.94	1.02285	6701.94	0.99343	7012.34	1.74538	7012.34	1.74646
6704.95	0.98891	6704.94	1.01664	6704.95	1.0047	7017.44	1.75282	7017.44	1.74977
6707.98	0.96173	6707.97	1.00858	6707.98	1.01383	7022.58	1.76013	7022.58	1.7541
6711.03	0.94359	6711.02	1.00063	6711.03	1.01897	7027.75	1.76718	7027.75	1.7559
6714.12	0.93932	6714.11	0.99502	6714.12	1.02183	7032.94	1.76992	7032.94	1.76289
6717.23	0.94965	6717.22	0.99427	6717.23	1.02453	7038.16	1.77214	7038.16	1.76506
6720.37	0.97256	6720.36	0.99556	6720.37	1.02206	7043.41	1.77879	7043.41	1.76695
6723.54	0.99215	6723.53	0.99958	6723.54	1.0197	7048.68	1.77736	7048.68	1.77499
6726.74	1.00803	6726.73	1.00207	6726.74	1.01947	7053.98	1.78023	7053.98	1.78285
6729.97	1.02028	6729.96	1.00298	6729.97	1.01889	7059.31	1.77997	7059.31	1.77663
6733.22	1.02778	6733.21	1.00175	6733.22	1.01558	7064.66	1.78493	7064.66	1.77886
6736.49	1.02953	6736.48	1.00258	6736.49	1.01067	7070.05	1.79315	7070.05	1.79013
6739.8	1.02999	6739.79	1.00612	6739.8	1.00568	7075.47	1.79524	7075.47	1.7909
6743.13	1.03003	6743.12	1.01005	6743.13	0.99876	7080.91	1.79602	7080.91	1.78994
6746.5	1.02656	6746.49	1.01346	6746.5	0.99516	7086.37	1.79237	7086.37	1.78886
6749.88	1.0243	6749.87	1.01535	6749.88	0.99095	7091.86	1.8002	7091.86	1.79211
6753.29	1.02299	6753.28	1.01535	6753.29	0.98872	7097.38	1.81142	7097.38	1.79653
6756.74	1.01583	6756.73	1.0148	6756.74	0.98866	7102.94	1.80659	7102.94	1.79697
6760.21	1.00919	6760.2	1.00998	6760.21	0.99024	7108.5	1.81377	7108.5	1.80022
6763.7	1.00587	6763.69	1.00192	6763.7	0.99044	7114.11	1.79706	7114.11	1.78836
6767.23	1.00616	6767.22	0.99469	6767.23	0.99189	7119.75	1.78597	7119.75	1.77063
6770.78	1.00808	6770.77	0.98811	6770.78	0.99155	7125.4	1.76365	7125.4	1.75042
6774.36	1.00396	6774.35	0.98444	6774.36	0.99011	7131.09	1.7446	7131.09	1.73665
6777.97	0.99419	6777.96	0.98242	6777.97	0.98928	7136.81	1.73964	7136.81	1.72996
6781.6	0.98562	6781.59	0.9811	6781.6	0.98688	7142.55	1.75047	7142.55	1.73764
6785.26	0.98317	6785.25	0.97993	6785.26	0.98328	7148.31	1.76365	7148.31	1.74448
6788.96	0.98065	6788.95	0.98818	6788.96	0.98875	7154.11	1.77488	7154.11	1.74525
6792.68	0.98595	6792.67	0.98968	6792.68	0.98772	7159.93	1.77618	7159.93	1.7506
6796.42	0.99162	6796.41	0.99308	6796.42	0.9885	7165.78	1.77292	7165.78	1.74955
6800.19	0.99852	6800.18	0.9963	6800.19	0.98945	7171.65	1.76914	7171.65	1.74537
6803.99	1.00598	6803.98	0.99962	6803.99	0.99017	7177.56	1.77331	7177.56	1.74726
6807.81	1.0114	6807.81	1.0039	6807.81	0.9905	7183.49	1.7767	7183.49	1.74918
6811.67	1.01346	6811.66	1.00727	6811.67	0.99145	7189.45	1.78649	7189.45	1.75952
6815.56	1.01512	6815.55	1.00902	6815.56	0.99312	7195.44	1.78806	7195.44	1.75763
6819.46	1.0153	6819.45	1.00867	6819.46	0.99575	7201.46	1.78884	7201.46	1.76744
6823.4	1.01047	6823.4	1.00793	6823.4	0.99892	7207.49	1.78088	7207.49	1.76199
6827.36	1.00343	6827.35	1.00538	6827.36	1.00001	7213.56	1.77853	7213.56	1.76521
6831.36	0.99628	6831.35	1.00283	6831.36	0.9994	7219.67	1.77175	7219.67	1.75661
6835.37	0.9939	6835.36	1.00076	6835.37	0.99909	7225.8	1.77618	7225.8	1.76218
6839.42	0.99419	6839.41	0.99895	6839.42	0.99881	7231.95	1.78179	7231.95	1.76301
6843.5	0.99571	6843.49	0.9979	6843.5	0.99795	7238.12	1.79145	7238.12	1.76673
6847.6	0.99587	6847.59	0.99744	6847.6	0.99804	7244.33	1.80581	7244.33	1.77044
6851.72	0.99384	6851.71	0.9975	6851.72	0.99825	7250.56	1.8156	7250.56	1.77536
6855.88	0.99188	6855.87	0.99808	6855.88	0.99883	7256.82	1.8263	7256.82	1.7857
6860.06	0.99159	6860.05	0.99769	6860.06	0.99892	7263.11	1.81442	7263.11	1.77471
6864.28	0.99393	6864.27	0.99664	6864.28	0.99927	7269.43	1.83295	7269.43	1.79201
6868.52	0.99682	6868.51	0.99635	6868.52	0.99961	7275.77	1.83948	7275.77	1.79904
6872.77	1.00022	6872.77	0.99584	6872.77	1.00013	7282.15	1.83739	7282.15	1.79777
6877.07	1.00451	6877.06	0.99568	6877.07	1.00111	7288.55	1.84131	7288.55	1.80248
6881.39	1.00797	6881.38	0.99612	6881.39	1.00134	7294.97	1.86088	7294.97	1.80334
6885.73	1.00937	6885.73	0.99731	6885.73	1.00117	7301.42	1.86858	7301.42	1.81173
6890.11	1.00918	6890.11	0.99913	6890.11	1.00016	7307.91	1.86427	7307.91	1.80935
6894.52	1.00751	6894.51	0.99996	6894.52	0.99957	7314.42	1.86845	7314.42	1.81922
6898.95	1.00302	6898.94	1.00051	6898.95	0.99925	7320.96	1.87015	7320.96	1.82074
6903.41	0.99685	6903.4	1.00053	6903.41	0.99781	7327.52	1.87028	7327.52	1.82182
6907.89	0.99286	6907.88	0.9999	6907.89	0.99616	7334.11	1.87993	7334.11	1.83293
6912.4	0.99235	6912.4	0.99825	6912.4	0.99389
6916.94	0.99373	6916.93	0.99624	6916.94	0.99213
6921.51	0.99556	6921.5	0.99515	6921.51	0.9907
6926.11	0.99586	6926.1	0.9947	6926.11	0.98966
6930.73	0.99529	6930.72	0.99433	6930.73	0.98956
6935.38	0.99519	6935.37	0.99492	6935.38	0.99
6940.06	0.9952	6940.05	0.99578	6940.06	0.99176
6944.76	0.99563	6944.75	0.99696	6944.76	0.99359
6949.49	0.99552	6949.48	0.99757	6949.49	0.99592
6954.25	0.99649	6954.24	0.99836	6954.25	0.99906
6959.04	0.99735	6959.03	0.99922	6959.04	1.00151
6963.85	0.99905	6963.84	0.9993	6963.85	1.00286
6968.69	1.00129	6968.68	0.99932	6968.69	1.00438
6973.57	1.00245	6973.56	0.99999	6973.57	1.00477
6978.46	1.00248	6978.45	1.00018	6978.46	1.00446
6983.38	1.00169	6983.38	1.00122	6983.38	1.00408
6988.33	1.00086	6988.32	1.00146	6988.33	1.00342
6993.32	1.00017	6993.31	1.00205	6993.32	1.00296
6998.32	0.99894	6998.31	1.00211	6998.32	1.00243
7003.35	0.99823	7003.35	1.00225	7003.35	1.00179
7008.41	0.99781	7008.4	1.00177	7008.41	1.00098
7013.5	0.99661	7013.49	1.00053	7013.5	1.00066
7018.62	0.99625	7018.61	0.99981	7018.62	0.99978
7023.77	0.99597	7023.76	0.99941	7023.77	0.99911
7028.94	0.99549	7028.93	0.99896	7028.94	0.99986
7034.14	0.99486	7034.13	0.99826	7034.14	0.99927
7039.36	0.99519	7039.35	0.99769	7039.36	1.0003
7044.61	0.99649	7044.61	0.99806	7044.61	1.00129
7049.9	0.9985	7049.89	0.99816	7049.9	1.00229
7055.2	1.00083	7055.19	0.99857	7055.2	1.00311
7060.54	1.00171	7060.53	0.99888	7060.54	1.00358
7065.9	1.00166	7065.9	1.00004	7065.9	1.00341
7071.29	1.00066	7071.28	1.00017	7071.29	1.00316
7076.71	0.9997	7076.7	1.00107	7076.71	1.00328
7082.15	0.99984	7082.14	1.0017	7082.15	1.00197
7087.62	1.00032	7087.62	1.002	7087.62	1.00147
7093.13	1.00016	7093.12	1.00181	7093.13	1.00061
7098.65	0.99917	7098.65	1.00171	7098.65	1.00085
7104.21	0.99898	7104.21	1.0018	7104.21	1.00046
7109.79	0.99889	7109.79	1.00125	7109.79	1.00073
7115.41	0.99906	7115.4	1.00138	7115.41	1.00089
7121.04	0.99964	7121.03	1.00118	7121.04	1.00145
7126.71	0.9998	7126.7	1.00107	7126.71	1.00227
7132.4	0.99961	7132.39	1.0013	7132.4	1.00252
7138.12	1.00045	7138.11	1.0014	7138.12	1.00351
7143.86	1.00055	7143.85	1.00121	7143.86	1.00403
7149.64	1.00115	7149.63	1.00166	7149.64	1.00494
7155.44	1.00138	7155.43	1.00181	7155.44	1.00507
7161.27	1.00164	7161.26	1.00194	7161.27	1.00563
7167.13	1.00119	7167.12	1.00276	7167.13	1.00605
7173.02	1.00135	7173.01	1.00256	7173.02	1.00565
7178.93	1.00133	7178.92	1.00309	7178.93	1.00538
7184.86	1.00105	7184.85	1.00313	7184.86	1.0049
7190.83	1.00149	7190.82	1.00306	7190.83	1.00442
7196.82	1.00135	7196.81	1.00286	7196.82	1.00394
7202.85	1.00189	7202.84	1.00292	7202.85	1.0034
7208.9	1.00188	7208.89	1.00249	7208.9	1.00304
7214.97	1.00148	7214.96	1.00222	7214.97	1.00263
7221.07	1.00157	7221.07	1.00199	7221.07	1.00262
7227.2	1.00082	7227.2	1.0017	7227.2	1.00257
7233.37	1.0013	7233.36	1.00144	7233.37	1.00257
7239.55	1.00078	7239.54	1.00109	7239.55	1.00257
7245.76	1.00103	7245.75	1.00101	7245.76	1.00209
7252.01	1.00172	7252	1.00102	7252.01	1.00235
7258.28	1.00238	7258.27	1.00079	7258.28	1.00169
7264.57	1.00219	7264.56	1.00084	7264.57	1.00139
7270.89	1.00211	7270.88	1.0014	7270.89	1.00098
7277.24	1.0023	7277.23	1.00201	7277.24	1.00125
7283.61	1.0025	7283.61	1.00209	7283.61	1.0011
7290.02	1.00203	7290.01	1.00216	7290.02	1.0013
7296.46	1.00194	7296.45	1.00172	7296.46	1.00115
7302.91	1.00188	7302.9	1.00154	7302.91	1.00086
7309.4	1.00167	7309.39	1.00119	7309.4	1.0009
7315.92	1.0013	7315.91	1.00138	7315.92	1.00047
7322.47	1.00129	7322.46	1.0008	7322.47	1.00054
7329.03	1.00131	7329.02	1.00048	7329.03	0.99995
7335.63	1.00139	7335.63	1.00038	7335.63	0.99994
7342.26	1.00098	7342.25	1.00028	7342.26	0.99975
7348.91	1.00084	7348.9	1.00037	7348.91	0.99961
7355.59	1.00054	7355.58	0.99971	7355.59	0.99967
7362.29	1.00035	7362.28	0.99936	7362.29	0.99874
7369.03	0.99957	7369.03	0.9992	7369.03	0.99845
7375.79	0.99925	7375.78	0.9989	7375.79	0.99816
7382.58	0.99913	7382.57	0.99845	7382.58	0.99772
7389.4	0.99884	7389.39	0.99783	7389.4	0.99696
7396.24	0.9986	7396.24	0.99817	7396.24	0.99662
7403.11	0.99845	7403.11	0.99748	7403.11	0.99584
7410.01	0.99818	7410	0.99719	7410.01	0.99507
7416.95	0.99749	7416.94	0.9966	7416.95	0.99502
7423.9	0.99685	7423.89	0.99612	7423.9	0.99411
7430.87	0.99698	7430.86	0.99567	7430.87	0.99372
7437.89	0.99624	7437.88	0.99505	7437.89	0.99308
7444.92	0.99564	7444.91	0.9942	7444.92	0.99221
7451.99	0.99537	7451.98	0.99333	7451.99	0.99148
7459.07	0.99435	7459.06	0.99312	7459.07	0.991
7466.2	0.99406	7466.19	0.99249	7466.2	0.99018
7473.34	0.99364	7473.33	0.99172	7473.34	0.9896
7480.51	0.99306	7480.51	0.99125	7480.51	0.98843
7487.72	0.99258	7487.71	0.99054	7487.72	0.9875
7494.94	0.99208	7494.93	0.98996	7494.94	0.987
7502.2	0.99163	7502.2	0.98936	7502.2	0.98589
7509.48	0.99108	7509.47	0.98835	7509.48	0.98518
7516.8	0.98995	7516.79	0.98794	7516.8	0.98428
7524.13	0.98979	7524.12	0.98633	7524.13	0.98256
7531.49	0.98867	7531.48	0.98624	7531.49	0.98196
7538.9	0.98768	7538.89	0.98508	7538.9	0.98085
