# Supplementary material for: Mn2+-activated dual-wavelength emitting materials toward wearable optical fibre temperature sensor
Source: Nat Commun. 2022 Apr 20;13:2166. doi: 10.1038/s41467-022-29881-6 (PMC9021195; doi:10.1038/s41467-022-29881-6)
Supplement: Supplementary file 3 — Source data [file 41467_2022_29881_MOESM3_ESM.zip › Source Data/Figure 1c-formation energy data of Mn.xlsx]

## Sheet: Sheet1
	Models	Formation Energy (eV)
	x axis	y axis
M1	1	6.56222
M2	2	6.80032
M3	3	-0.89283
M4	4	-1.78967
M5	5	-1.57447
M6	6	3.48178
M7	7	-3.65167
M8	8	-3.42727
