# Supplementary material for: Mn2+-activated dual-wavelength emitting materials toward wearable optical fibre temperature sensor
Source: Nat Commun. 2022 Apr 20;13:2166. doi: 10.1038/s41467-022-29881-6 (PMC9021195; doi:10.1038/s41467-022-29881-6)
Supplement: Supplementary file 3 — Source data [file 41467_2022_29881_MOESM3_ESM.zip › Source Data/Figure 3a-PL of Mn (0.01-0.3).xlsx]

## Sheet: Sheet1
	PL	x=0.30	x=0.20	x=0.15	x=0.10	x=0.07	x=0.05	x=0.03	x=0.01
	x axis	y1 axis	y2 axis	y3 axis	y4 axis	y5 axis	y6 axis	y7 axis	y8 axis
	480	1453.2	5262.02	11715.4	29142.7	33362.4	45724.9	14734.3	10793.7
	481	1558.28	5546.6	10501.9	32226.7	36768	49475.4	15373.6	11763.2
	482	1672.22	5635.05	12042.2	34722.2	38542.2	51671.6	17362.4	12783.2
	483	1639.63	5903.73	11575.4	37397.6	42584.3	54753.3	18452	13816.6
	484	1673.77	6386.92	12135.5	41575.4	47467.9	60478.2	21123.3	15867
	485	1786.77	7161.73	12742.3	46582.6	53158.2	65281	22983.2	17138.9
	486	1676.3	7288.03	14656	51288.7	59247.1	71839.8	26756.4	19903
	487	1594.88	8464.16	18156.6	59083.5	68262.9	80799.9	30665.2	22836.2
	488	1920	9263.94	19603.5	68428.8	77664	89961.2	35609.4	26179
	489	1777.64	10728.4	25671.3	79308.1	90501.9	101372	40580.5	30478.2
	490	1651.3	11734.2	28611.8	94450	105999	116896	46864	35472.3
	491	1908.63	13892.4	37853.5	110858	125099	135985	55489.3	41787.4
	492	2205.06	15881.9	46675.1	129661	148794	158431	64949.8	49534.7
	493	2327.93	18756.3	62124.5	154146	176629	184658	78575.9	59648
	494	2435.56	22197.2	74680.1	185565	212527	219752	95245.1	71732.1
	495	2428.94	25664.7	93396.8	219430	254666	257016	113045	86490.3
	496	2688.33	29399.9	115194	262868	300549	303457	134346	101138
	497	2829.73	35335.5	147213	311924	362244	361148	161034	122129
	498	3387.64	41529.1	177879	370169	430275	421979	189346	142711
	499	3713.15	49115.3	216712	441356	507793	500679	224746	169584
	500	4041.43	57717	266981	523610	607186	586412	264585	200233
	501	4381.22	66821	319444	610567	709875	681066	309204	234553
	502	5187.19	78378.2	379795	713446	832578	797898	364814	274144
	503	5672.66	91429.5	449994	836445	976864	930203	425011	321517
	504	6347.83	105422	528175	975038	1135890	1076300	497455	373466
	505	7174.56	123297	631000	1137160	1327780	1245450	577863	434438
	506	7927.71	143224	746661	1323380	1540840	1442300	669973	502400
	507	9193.51	164700	856627	1523270	1786150	1665350	771227	578560
	508	10273.4	188521	993479	1776580	2077880	1914320	895508	665934
	509	11518.2	219810	1160390	2053260	2414930	2219470	1035470	769799
	510	13329.1	252829	1340460	2367710	2772670	2538520	1180890	879286
	511	14486.5	289863	1532300	2728610	3208960	2915650	1357550	1011090
	512	16357	334474	1800350	3149240	3719760	3368550	1570740	1166140
	513	18429.2	377485	2046510	3593290	4253820	3833020	1786130	1328130
	514	21442.3	433498	2346490	4126910	4886340	4385420	2056010	1530670
	515	23760.6	494450	2688200	4712180	5614430	5009080	2352510	1743760
	516	26311.6	554366	3033650	5303520	6344350	5647860	2651120	1965470
	517	29211.2	623792	3384730	5958590	7127540	6326020	2979470	2211670
	518	32566.8	691558	3778490	6667010	8024440	7088810	3354910	2485530
	519	35725	756706	4158790	7342640	8862110	7840630	3718800	2754930
	520	37759.2	822028	4530090	7987070	9670380	8529850	4079720	3021950
	521	40092.5	878852	4850700	8489550	10316400	9074630	4345740	3230190
	522	41993.4	919564	5089120	8865720	10752900	9440370	4538760	3363480
	523	43921	952598	5325620	9159370	11087300	9708090	4675850	3455880
	524	46078.4	984749	5466210	9393950	11349800	9920720	4766110	3525770
	525	46229.8	1010610	5578420	9598050	11575900	10122700	4859740	3575960
	526	46886.1	1036660	5657580	9749220	11738500	10240400	4918680	3618540
	527	48681.3	1048930	5743830	9877110	11816600	10303900	4954840	3649800
	528	48884.3	1063230	5782570	9930040	11865500	10323600	4960140	3648730
	529	48158.8	1069840	5808430	9959930	11866200	10313800	4943180	3623560
	530	49972.3	1070450	5825140	9948750	11845800	10267500	4932870	3605650
	531	48657.4	1077110	5789150	9923560	11779800	10184800	4879740	3564830
	532	50134.6	1072490	5757600	9835720	11672200	10088100	4812740	3518120
	533	49723.5	1067390	5704670	9740920	11500400	9909870	4735460	3442170
	534	49504.5	1055130	5609360	9569720	11312900	9702180	4623900	3358580
	535	48213.9	1046790	5530390	9402620	11087500	9498420	4503920	3275190
	536	48436.9	1030190	5435080	9214160	10830500	9273390	4383900	3170120
	537	47700.4	1012260	5307280	9006710	10559200	9005340	4250510	3068380
	538	47112.9	992973	5195170	8779870	10270900	8735430	4108770	2967890
	539	46476.6	972836	5026760	8542290	9947240	8437440	3966010	2849060
	540	45445	948482	4913860	8307520	9649960	8170220	3823520	2747240
	541	45440.5	931094	4787880	8052130	9351890	7857050	3666100	2632290
	542	44279.7	905950	4621390	7815050	9020370	7579020	3521110	2519950
	543	43510.5	887571	4518010	7572330	8699060	7297230	3382500	2415950
	544	43938.5	864075	4369210	7314120	8372030	7003200	3233980	2301580
	545	43615.3	842244	4238330	7083260	8079700	6732050	3103040	2203090
	546	43389.7	823936	4115710	6834940	7771720	6450240	2964810	2101780
	547	41894.7	800826	3959820	6589910	7465650	6179280	2839660	2003420
	548	41852.8	783618	3859890	6362160	7176890	5916950	2699630	1915080
	549	41098.2	759691	3755050	6124320	6879720	5652810	2572240	1807740
	550	41074.4	743491	3597810	5904860	6589960	5404830	2449400	1720190
	551	40624.8	724529	3515000	5688260	6307920	5150290	2329340	1628270
	552	40023.4	701405	3407650	5460260	6035630	4916680	2219290	1545840
	553	40572.8	684189	3297690	5255080	5773190	4695960	2105610	1465150
	554	39446.8	666738	3170730	5057340	5512560	4479380	2001630	1388710
	555	39061.1	650978	3103700	4868060	5290510	4272610	1901160	1311050
	556	39718.4	635771	3000460	4684190	5058510	4059380	1805630	1240990
	557	39810.4	619205	2909300	4508690	4831650	3869930	1716230	1177560
	558	40012.7	602585	2837750	4327090	4631280	3691230	1623150	1116020
	559	41131.8	593596	2758260	4173900	4429350	3525870	1539820	1052330
	560	40297.4	576962	2669210	4007800	4237170	3360110	1468300	993675
	561	41179.6	564297	2618380	3878700	4052440	3194390	1394810	941679
	562	41060	550979	2534780	3724630	3883480	3037260	1323790	889489
	563	43177.2	546983	2468970	3594080	3717700	2903410	1252450	840216
	564	43205.4	534499	2396340	3457300	3557170	2771550	1188870	793162
	565	44798.8	524092	2393030	3333850	3401850	2636140	1129960	749582
	566	45097.9	516043	2317320	3221340	3263430	2509740	1069320	708419
	567	46512.8	507262	2270180	3103900	3128410	2395080	1010610	669300
	568	47775.3	499647	2220940	2990890	2998270	2290640	961860	631746
	569	48634.8	496472	2189480	2887850	2875890	2183710	912645	598078
	570	50038.7	488886	2162270	2788900	2760000	2077980	867681	563486
	571	52272.5	483532	2126330	2699710	2653180	1982770	823126	532600
	572	53193.3	480985	2095010	2606690	2551820	1905080	783641	505183
	573	56733.4	479230	2060940	2522600	2453070	1814140	743818	475181
	574	58625.9	476764	2049410	2441030	2366240	1732680	707506	448874
	575	60927.5	472572	2036340	2373130	2278520	1653860	674782	426622
	576	63002.6	467322	2033680	2296870	2193820	1587260	641980	403988
	577	66411.7	469829	2003900	2231040	2111880	1525830	609778	382528
	578	68367.8	471685	2011130	2159010	2046290	1460160	581500	365439
	579	71154.6	470583	1980000	2090490	1972850	1394460	552778	344140
	580	74282.5	474251	1987610	2038930	1901670	1340250	527246	324751
	581	76886.2	476839	1994240	1980980	1836690	1288980	503919	307302
	582	81929.1	478788	1999840	1922950	1780940	1237160	480220	290867
	583	86101.2	480719	1997180	1870750	1722670	1184150	459037	277000
	584	91059.5	485843	2024480	1824960	1672620	1139320	436222	262751
	585	94925.4	493038	2017900	1771810	1619190	1097140	416262	251293
	586	99405.9	494277	2033820	1726650	1575770	1046920	398954	235770
	587	102993	502184	2055150	1687430	1526560	1016510	381670	225168
	588	110268	511239	2054500	1646880	1486050	972932	364465	214185
	589	115263	516408	2086700	1604100	1449150	935453	347815	203250
	590	121511	527118	2128620	1568200	1408490	902282	333424	191482
	591	128426	531874	2154660	1533310	1369540	867377	319468	183474
	592	135040	540149	2170390	1500440	1330910	834490	305658	176813
	593	142393	554702	2205440	1461760	1301250	805544	292753	165209
	594	148345	565672	2224770	1437480	1269500	778799	279767	159541
	595	157237	574337	2270410	1404430	1241360	751815	268355	151888
	596	164637	588849	2309530	1376970	1216350	728088	257214	142933
	597	173462	598971	2347620	1345320	1185590	700537	249734	137639
	598	182934	610764	2382900	1319880	1168750	677355	237245	129883
	599	189995	626314	2413240	1300460	1141910	656141	230570	126540
	600	198095	639649	2452120	1274430	1118370	630960	220158	121231
	601	209835	654352	2512330	1250920	1100150	610288	210896	114039
	602	218764	670122	2565490	1223470	1079910	589879	204102	109052
	603	227749	688504	2626780	1204850	1062650	572644	195324	106950
	604	240506	706830	2650160	1184010	1042320	554826	188083	101326
	605	248321	716275	2697350	1165230	1027200	536587	182216	97298.5
	606	261547	736753	2763350	1140150	1011540	519900	176080	93913.7
	607	273817	753469	2812590	1124970	996897	504039	168906	87822
	608	285674	770268	2877240	1106430	979577	486523	162300	85201.4
	609	296255	790704	2909490	1089390	965910	474023	156005	81567.2
	610	308272	805811	2981510	1075200	948721	461617	151958	78265.4
	611	322341	821730	3042980	1055910	939556	448541	146413	75148.6
	612	336463	839834	3096700	1042570	924163	437186	143038	72437.9
	613	346187	863985	3183570	1027920	914441	424117	137539	69281.5
	614	362602	879394	3223710	1018950	907291	408730	133052	68149.9
	615	376857	902085	3288020	1001140	897433	400423	127123	64389.7
	616	390679	917984	3364570	989765	886018	386796	123595	61761
	617	403636	937154	3404760	977819	874678	376986	120850	61033.2
	618	416363	954834	3463990	965469	864431	364156	117020	58372.8
	619	431284	972993	3508280	955270	861057	357317	113132	55428.6
	620	444221	988278	3583010	944002	848375	348481	109824	54957.7
	621	460872	1009990	3655170	929311	839974	339066	106058	52657.8
	622	473198	1025960	3705390	917518	835146	332547	104895	49965.8
	623	490013	1044780	3730410	910895	823475	325884	99843	48732.7
	624	505236	1064530	3787450	898967	816291	316340	96700.6	47887.1
	625	517850	1080130	3871510	884614	812185	307164	95109.8	45959.8
	626	534246	1095100	3912910	879733	801861	299758	93066.8	44586.1
	627	544948	1113970	3989740	864013	795842	293032	90132.8	43715.2
	628	560926	1125340	4025770	854070	790160	288359	87199.7	42162.5
	629	576558	1136980	4069640	848215	780490	280885	85664.9	40865.8
	630	588342	1157530	4121450	837029	773018	273026	83227.6	39619.3
	631	605407	1170820	4184140	826538	765820	266585	82329.4	37964.1
	632	615461	1185580	4211490	823190	758860	260257	79749.5	37014.3
	633	630162	1197090	4244210	813542	752474	255309	76873.9	35476.6
	634	643851	1214030	4289950	802804	743191	246222	74849.2	35289.4
	635	655415	1219080	4350680	792498	737175	243999	73181.8	34822.8
	636	669118	1231820	4373410	787062	731072	237723	71408.5	33717.8
	637	676333	1241310	4406500	772763	721316	235686	69624.6	32709.8
	638	692475	1252290	4405420	768756	716391	227342	67895	31833.7
	639	705995	1263340	4479170	756913	708323	221879	68068.8	30349.4
	640	715202	1265190	4458680	745916	700225	219497	64494.5	29930.9
	641	727683	1271170	4488970	742539	693546	214605	63194	28676.7
	642	737437	1272720	4495970	731701	687052	208854	62292.7	28556.1
	643	749001	1284830	4512030	718566	676620	204536	61128.2	27946.5
	644	753836	1291790	4567060	709113	671121	201915	58973.3	27452
	645	765068	1290730	4535460	699842	659650	195936	57670.6	26800.1
	646	774996	1290020	4515620	696254	655766	191204	56761	26382
	647	778334	1291310	4554600	683826	646673	187807	55512.2	26087.9
	648	788685	1296280	4535040	675012	636296	183881	54120.5	24981.9
	649	796318	1291280	4537660	663169	631057	180304	52776.1	24386.8
	650	802209	1291830	4557730	653556	620129	175714	51986.8	22919.5
	651	806867	1290290	4544890	644799	610108	171071	51741.6	23025.9
	652	812627	1287950	4523560	638567	603396	166508	49694.7	22796.9
	653	817007	1277800	4502230	626810	596014	164445	48732.2	21920.2
	654	817415	1274350	4496770	618554	585147	159080	47395.7	21417.5
	655	821681	1271070	4458030	607782	577782	156304	47378.8	20769.8
	656	824672	1263270	4443420	601710	567594	154800	45241.5	20078.7
	657	825690	1255750	4393240	586610	556151	148944	44413	19993.5
	658	824902	1247230	4387030	577646	551029	145383	44702.3	19268.6
	659	824711	1240420	4332750	567270	539857	143088	43222.6	18792.9
	660	824424	1228440	4315900	560356	531484	140924	42216.8	18714.7
	661	824902	1220250	4261900	549188	521341	136679	41112.9	18596
	662	822362	1204770	4235480	538497	514053	133827	39955.8	17950.8
	663	820585	1192460	4194450	529155	504019	130584	38402.4	17519.1
	664	819321	1184520	4145820	517602	491634	127643	39069.9	17251.9
	665	817956	1171940	4096860	511362	482061	125042	37580.1	16328.5
	666	808817	1155740	4038470	499536	476113	119410	37146.9	16153.6
	667	808134	1142890	4028200	489458	465746	118868	35833.4	15863.4
	668	797510	1127200	3963130	477772	456171	117302	34620.2	15483.4
	669	798643	1113050	3910160	468244	445753	113400	34590.5	15132.3
	670	786111	1095940	3849430	461496	436600	109823	33323.8	14338.4
	671	780027	1072430	3807660	447888	428140	106877	32346.3	14215
	672	772425	1064300	3721310	439535	420143	103920	31615.8	14480.8
	673	767776	1043550	3714350	428884	407857	101335	31089.7	13711.8
	674	758843	1029780	3618860	418090	398684	99563.2	30422.7	13559.8
	675	747233	1008480	3576710	412570	389511	97108.4	29928	13156
	676	744619	992793	3488680	399589	383041	94012.3	29028	13141.3
	677	731877	975085	3447650	387354	373561	91261.3	28652.1	12402.8
	678	722352	962311	3387960	384552	365902	88731.4	27474.3	12239.2
	679	714171	936456	3298570	375414	355025	87965.3	26768.7	11739.5
	680	702974	922805	3266370	362602	345985	84201.2	26572.1	12210
	681	692170	901216	3199670	352603	337281	81852.9	25218.7	10982.1
	682	681976	884572	3132320	345530	330813	81154.4	25478.9	11248.2
	683	671640	867620	3050170	338305	322214	77043.4	24412.1	10947.5
	684	662390	849424	2992990	325996	312522	75437.1	23378.4	10364.7
	685	649659	831224	2924470	319600	302828	73309.1	23848	10183.1
	686	639972	814937	2864120	312000	297012	71024.7	22990.1	10407.8
	687	627961	797136	2812780	303580	288304	68278.3	22195	9954.54
	688	617180	776819	2715600	295435	281303	66408.4	21931.4	9264.94
	689	604981	758977	2685080	285312	272637	65102.9	21169.5	9176.92
	690	591546	735484	2606850	279005	265196	63724	20510.7	8807.4
	691	582769	721228	2549300	273270	257689	60893.4	19937.8	8893.19
	692	570405	703457	2480690	263220	250342	58850.5	19466.8	8598.85
	693	558658	685095	2405450	255659	246296	57880.3	18944.9	8481.15
	694	543957	669480	2344020	245835	236238	56942.7	17682.5	8529.73
	695	532932	650017	2311210	241712	229922	54394.9	17900.7	7989
	696	519440	633904	2252300	233145	222521	53084.9	17315.5	7543.54
	697	512352	619409	2189710	228044	216024	52044.3	16961.7	7544.37
	698	496894	600031	2115130	223581	209636	49770.9	16462.1	7453.05
	699	485136	581357	2066440	214934	202860	48125.8	16207.6	7022.71
	700	473365	570377	1995550	208013	197271	47184.1	15701.9	7306.72
	701	464140	551622	1954940	200246	190997	45007.5	14996.7	6496.61
	702	450948	533837	1893230	194055	185537	43957.2	14374.2	6567.97
	703	441419	518584	1839280	186597	180015	41715.2	14328.3	6515.48
	704	433711	505120	1779110	182456	174559	41089	14087.1	6278.82
	705	419947	491333	1729820	176508	168913	39607.3	13722.3	6243.35
	706	408888	475794	1683150	172439	162839	39067.1	13156.1	5907.19
	707	398205	463925	1632690	166598	156496	37844.7	13008.4	5873.83
	708	386124	448865	1600020	162084	150808	36144.1	12736.1	5606.38
	709	379541	434852	1541490	156530	147617	35553.5	12140.9	5527.22
	710	367913	422420	1492150	148043	142272	33719.9	11540.7	5350.84
	711	356562	408388	1445010	145718	136860	32145.6	11445	5557.37
	712	346849	393524	1405530	140665	133359	31693.1	10734.3	4969.7
	713	334204	384363	1361370	135595	127737	30869.1	10916.4	4777.49
	714	325861	370566	1318010	132621	123510	29295.4	10382.8	4930.89
	715	314888	360465	1265830	126324	121193	28666.5	10686.3	4591.08
	716	308221	348511	1235350	123308	116785	27526	10027.4	4724.41
	717	299607	339357	1207020	118220	112872	27315.7	9791.48	4686.58
	718	290332	326910	1154930	114586	107909	26425.3	9524.78	4484.3
	719	282812	315945	1126640	109834	104510	24568.9	9345.34	4034.31
	720	271968	302344	1072870	107311	102748	24323	9108.57	4149.24
	721	264240	294598	1040760	102644	97008.2	23725.9	8858.69	4018.42
	722	258560	286247	1009350	99921.8	94300.9	22043.7	8252.63	3816.3
	723	246584	276492	979476	97017.2	90996.4	22007.6	8159.1	3899.03
	724	239423	266479	949557	93535.4	88338	21081.7	7488.29	3958.17
	725	232832	255603	921926	90604	84996.7	20712.8	7379.9	3567.15
	726	224879	249337	883419	86390.7	82216	20260.9	7336.81	3574.57
	727	218907	238972	859988	84481.1	78368.7	19383.1	7219.93	3945.33
	728	210857	234297	830443	81475.9	77015.1	18823.8	7335.25	3541.7
	729	205216	226058	790022	78680.7	73794.7	18061	6707.96	3122.67
	730	198061	216406	775553	75282.7	70670.9	18104.9	6399.86	3260.29
	731	193337	210564	743347	72606.2	68384.6	16925.8	6815.34	3331.97
	732	186318	203028	715529	68917.5	65485.5	16325.4	6395.49	3127.82
	733	178765	192888	706334	67325.9	64225.7	15565.5	6132.88	3086.95
	734	174336	189333	681596	64729.5	60697.1	15627.5	5750.55	3130.86
	735	167872	181919	645376	61832.3	59231.1	14646.4	5726.29	2893.09
	736	162393	173621	626473	60506.7	56599.8	14666	5608.08	2800.78
	737	158775	169267	590393	57206.6	54607.8	13983	5231.26	2695.03
	738	152379	161535	584045	55876.4	53289.4	14094.2	5114.19	2738.91
	739	145289	156358	557814	54923.4	50043.8	13066.2	4991.64	2590.03
	740	141728	152368	542271	52770.4	49055.7	12499.8	5262.84	2456.76
	741	136386	144971	515106	50700.2	46933.9	12172.8	5157.59	2467.99
	742	132512	141220	496903	49252.4	45512.6	11955	5116.16	2511.98
	743	127959	134172	479446	46774.9	44453.8	11553.2	4611.4	2441.83
	744	123830	130808	460683	45979	42483.6	10932.9	4656.77	2253.04
	745	119376	125604	447567	42966.7	40435.3	10841.4	4571.49	2248.31
	746	114417	119726	432771	41554.8	38948.1	10309.9	3976.49	2276.26
	747	110717	115319	422409	39943.3	38226.6	10194.4	4239.09	2129.01
	748	106842	111531	390624	38854.7	36998.7	9986.06	3821.53	2101.17
	749	103208	106934	381008	37853.1	35104.4	9548.53	3742.44	2130.72
	750	98953.5	103096	375688	36708.1	34580.2	9332.57	3842.8	2007.31
	751	96058.7	99885	354777	34597.9	32951.3	8844.78	3564.61	1985.17
	752	93080.8	96348.5	343295	33641.9	31347	8689.7	3555.22	2078.51
	753	88911.2	92281	328872	32276.1	29571.4	8592.37	3603.81	1801.64
	754	84766.2	90084.8	318231	30916.8	29375.8	8304.41	3584.22	1926.79
	755	83320.6	86313.2	308569	30576.9	28051.2	7789.49	3474.79	1842.63
	756	78441.6	81991.1	288825	28641.2	27170.6	7715.64	3281.52	1653.09
	757	74862.7	78269.5	281264	27843.8	26032.5	7236.25	2981.07	1651.28
	758	73186.7	75696.5	271836	26216.5	25603.3	7069.11	3016.16	1816.89
	759	70830.1	72811.4	265021	25405.3	24290.3	6926.7	2863.37	1607.41
	760	67911	69628.7	249151	24807.3	23253.9	6790.02	3009.99	1584.51
	761	65858.4	66822.4	244671	23713.1	22320.2	6754.5	2841.37	1553.63
	762	63603.8	62985.1	237763	23606.4	21150.8	6189.35	2897.39	1678.61
	763	61929.6	62229.1	233282	21691.9	20856.9	6135.36	2761.99	1494.89
	764	59297.7	60947.7	220820	21304.1	20002.4	5648.62	2436.77	1428.99
	765	56940.1	57777.4	213212	20709.2	19118.2	5766.62	2384.72	1603.42
	766	54433.1	55390.7	204203	19928.1	19392.5	5693.58	2436.63	1365.75
	767	52110.2	53833.9	189501	19436.2	18256.7	5399.44	2382.41	1227.65
	768	50142	51214.8	184553	17824.3	17079.1	5246.93	2255.79	1229.41
	769	48225.9	49375.4	180632	17971.3	16577.6	4941.5	2141.95	1262.58
	770	46945.5	47376.2	176105	17015.4	15914.7	4909.92	2306.62	1319.32
	771	45580.3	46329.8	164623	16512.8	15688.9	4812.58	2327.06	1308.14
	772	42555.1	44149.3	158368	15767.8	15070.1	4791.73	2022.45	1285.49
	773	41897.2	42523.4	153421	15243.5	14231.1	4767.47	2224.22	1229.2
	774	40551.2	39502.4	147587	14784.9	13832.6	4358.35	1963.34	1164.34
	775	37976.3	38949.8	138858	14264.8	13210.8	4406.6	1846.34	1195.9
	776	37192.5	37189.6	135171	13505.2	12836.7	4248.16	1874.21	1124.99
	777	35772.4	35159.8	127283	13555.3	12527.3	4207.5	1926.98	1271.82
	778	34235.3	34519.5	125883	12780.6	11990.7	3844.79	1799.15	1126.48
	779	33088.2	33503.4	117061	11817	11671.4	3846.32	1884.57	1150.94
	780	31803.6	32479.4	114914	11735	10994.7	4089.37	1620.83	1130.5
	781	30569	30881.9	110620	11615.5	10912.7	3605.29	1787.01	940.323
	782	29575	29282.9	104785	11237.8	10334	3407.41	1655.5	1034.65
	783	28684.9	27582.7	102685	10611.7	10312.8	3465.87	1475.53	1157.62
	784	27272.3	27396.4	98111	10808.6	10156.7	3468.05	1546.9	930.926
	785	26588.1	26511	93256.8	10123.2	9505.81	3321.05	1514.16	1035.18
	786	24681.2	25161.2	90036.2	9418.94	9296.35	3352.62	1386.8	856.004
	787	23749.5	24147.1	89662.8	9986.08	8912.87	2922.79	1394.37	984.485
	788	23533.8	23558.5	81307.9	9402.32	8509.17	3389.94	1600.86	1064.52
	789	21815.2	21865.6	79300.9	8702.32	8188.73	3395.23	1328.34	921.844
	790	20987.9	21387.8	74773.4	8338.27	8204.77	2962.14	1404.16	851.372
	791	20441	20971.5	73466.5	8399.92	7752.09	3083.55	1295.71	949.773
	792	19536.1	19291.9	70852.7	8217.31	7516.92	2966.91	1319.63	983.075
	793	19122.2	18990.2	68845.7	7805.39	7408.85	2878.55	1450.88	864.818
	794	18355.2	18403.5	64691.6	7680.58	6832.21	2812.43	1333.04	775.695
	795	17570.2	17553.3	62311.2	7292.9	7038.17	2702.85	1328.8	871.241
	796	17006.9	16743.3	56663.5	7214.59	6751.76	2681.75	1263.28	847.566
	797	16198.9	16246.3	57970.4	6680.9	6587.28	2638.88	1273.9	842.637
	798	17515.8	17429.1	59697.4	6858.38	6897.53	2847.84	1217.35	762.292
	799	16713.9	16332.6	57223.6	6719.17	6470.06	2767.51	1259.3	775.162
	800	14434.1	14635.2	52602.8	6322.5	6280.96	2517.08	1151.55	807.877
	801	13762.4	13841	47328.5	6289.59	5894.06	2390.22	1029.46	681.02
	802	13056	13013.3	47188.5	5538.11	5537.44	2439.85	1109.25	723.418
	803	12218	12819.3	45834.9	5423.35	5673.18	2335.56	1174.65	700.138
	804	11655.8	11797.1	40794	5079.48	5170.47	2483.27	1146.26	652.644
	805	11541.5	11730.4	38133.5	5414.4	5285.39	2450.62	1224.8	824.033
	806	11055.3	10830.3	37340	5320.63	5309.91	2629.81	1229.56	861.326
	807	10125.4	10998.1	35519.7	5394.39	5147.33	2490.52	1085.38	837.135
	808	9823.8	9748.34	31972.4	5048.31	5113.07	2589.54	1133.46	954.28
	809	9223	9545.24	33512.7	5114.37	5176.07	2671.56	1086.37	907.091
	810	8868.56	8936.14	30105.4	4950.16	4750.02	2305.36	1126.7	823.135
	811	8723.66	8151.86	29031.9	4529.71	4826.04	2316.46	1131.14	857.429
	812	7896.64	8304.76	27351.6	4613.27	4248.12	2326.28	1172.18	761.505
	813	7345.8	7709.62	25858	4422.14	4065.28	2270.93	1163.27	732.958
	814	7326.66	7212.29	24551.1	4443.86	4380.3	2283.78	1112.62	737.941
	815	6517.9	6875.62	25904.7	4154.31	4110.84	2265.83	1002.23	751.787
	816	6287.42	6434.77	21423.8	3859.09	3833.74	2196.55	1047.67	723.21
	817	6055.46	6060.71	18156.6	3601.59	3704.88	2228.4	962.665	776.407
	818	5226.85	5277.9	19090.1	3555.38	3674.1	2216.45	935.128	644.071
	819	4923.45	5181.39	18996.7	3430.56	3507.35	2029.37	991.066	619.752
	820	4853.66	4926.97	16196.2	3139.87	3243.22	1910.9	840.858	661.344
	821	4377.24	4488.07	17036.4	3100.09	2991.06	1694.78	836.065	543.496
	822	3912.73	3706.52	14982.7	2762.62	2749.94	1589.76	761.477	524.923
	823	3656.12	3807.15	13115.7	2561.9	2765.74	1551.51	685.722	515.524
	824	3180.37	3377.89	11622.1	2463.61	2653.65	1427.42	662.088	458.874
	825	2971.34	3111.31	11108.7	2518.88	2376.95	1620.1	652.548	515.346
	826	2860.28	2952.02	9661.74	2296.19	2419.09	1580.53	643.415	529.076
	827	2456.69	2864.51	7841.41	2051.16	2198.19	1484.12	648.185	430.935
	828	2146.91	2549.14	7888.08	2084.09	2267.75	1417.83	656.794	440.153
	829	2079.58	2423.71	6814.56	2173.35	2212.07	1439.99	623.565	515.79
	830	2026.04	2275	5320.96	2017.31	1857.26	1349.11	605.017	511.116
	831	1749.05	1777.72	6814.56	1904.13	2280.92	1313.38	680.097	505.891
	832	1606.98	1926.73	4200.75	2210.99	2178.04	1481.75	620.004	392.397
	833	1369.54	1637.76	3407.28	1763.38	1799.56	1289.11	572.708	496.976
	834	1462.85	1787.15	3967.38	1690.44	2026.68	1392.05	535.305	426.004
	835	1232.67	1441.83	3313.93	1673.08	1763.06	1285.43	666.442	421.077
	836	1065.44	1393.2	2847.18	1732.01	1784.66	1197.4	548.736	359.551
	837	995.854	1184.66	2333.75	1677.11	1689.96	1334.26	685.098	440.178
	838	829.1	991.745	2147.05	1620.56	1929.04	1205.38	540.339	421.149
	839	844.017	1223.4	2007.03	1447.58	1740.8	1227.66	474.559	321.445
	840	819.182	1067.65	2053.7	1564.28	1553.11	1166.98	511.973	420.787
	841	718.164	937.311	1493.6	1500.65	1531.31	1284.25	511.565	307.599
	842	689.918	962.635	1260.23	1562.01	1682.19	1177.33	482.911	445.525
	843	659.601	842.65	933.501	1444.67	1618.07	1185.8	549.486	355.329
	844	598.157	881.582	793.476	1438.95	1534.35	1132.81	493.128	392.465
	845	598.991	716.912	46.675	1399.63	1538.86	1303.89	521.723	406.534
	846	584.208	773.973	326.725	1425.24	1530	1102.23	554.751	359.262
	847	497.782	789.13	560.101	1617.14	1395.72	1139.72	536.098	354.373
	848	449.736	730.92	840.151	1280.39	1554.26	1149.34	450.578	350.149
	849	440.193	572.134	0	1287.7	1346.73	1124.57	465.347	335.704
	850	454.547	645.719	93.3501	1415.46	1450.63	1123.99	689.83	434.374
	--	--	--	--	--	--	--	--	--
	--	--	--	--	--	--	--	--	--
	--	--	--	--	--	--	--	--	--
	--	--	--	--	--	--	--	--	--
	--	--	--	--	--	--	--	--	--
	--	--	--	--	--	--	--	--	--
	--	--	--	--	--	--	--	--	--
	--	--	--	--	--	--	--	--	--
	--	--	--	--	--	--	--	--	--
	--	--	--	--	--	--	--	--	--
	--	--	--	--	--	--	--	--	--
	--	--	--	--	--	--	--	--	--
	--	--	--	--	--	--	--	--	--
	--	--	--	--	--	--	--	--	--
	--	--	--	--	--	--	--	--	--
	--	--	--	--	--	--	--	--	--
	--	--	--	--	--	--	--	--	--
	--	--	--	--	--	--	--	--	--
	--	--	--	--	--	--	--	--	--
	--	--	--	--	--	--	--	--	--
	--	--	--	--	--	--	--	--	--
	--	--	--	--	--	--	--	--	--
	--	--	--	--	--	--	--	--	--
	--	--	--	--	--	--	--	--	--
	--	--	--	--	--	--	--	--	--
	--	--	--	--	--	--	--	--	--
	--	--	--	--	--	--	--	--	--
	--	--	--	--	--	--	--	--	--
	--	--	--	--	--	--	--	--	--
	--	--	--	--	--	--	--	--	--
	--	--	--	--	--	--	--	--	--
	--	--	--	--	--	--	--	--	--
	--	--	--	--	--	--	--	--	--
	--	--	--	--	--	--	--	--	--
	--	--	--	--	--	--	--	--	--
	--	--	--	--	--	--	--	--	--
	--	--	--	--	--	--	--	--	--
	--	--	--	--	--	--	--	--	--
	--	--	--	--	--	--	--	--	--
	--	--	--	--	--	--	--	--	--
	--	--	--	--	--	--	--	--	--
	--	--	--	--	--	--	--	--	--
	--	--	--	--	--	--	--	--	--
	--	--	--	--	--	--	--	--	--
	--	--	--	--	--	--	--	--	--
	--	--	--	--	--	--	--	--	--
	--	--	--	--	--	--	--	--	--
	--	--	--	--	--	--	--	--	--
	--	--	--	--	--	--	--	--	--
	--	--	--	--	--	--	--	--	--
