# Supplementary material for: Mn2+-activated dual-wavelength emitting materials toward wearable optical fibre temperature sensor
Source: Nat Commun. 2022 Apr 20;13:2166. doi: 10.1038/s41467-022-29881-6 (PMC9021195; doi:10.1038/s41467-022-29881-6)
Supplement: Supplementary file 3 — Source data [file 41467_2022_29881_MOESM3_ESM.zip › Source Data/Figure 3b-PLE of Mn (0.05, 0.15, 0.30).xlsx]

## Sheet: Sheet1
	PLE	x=0.05/Em.528			x=0.15/Em.530			x=0.15/Em.650			x=0.30/Em.668
	x1 axis	y1 axis		x2 axis	y2 axis		x3 axis	y3 axis		x4 axis	y4 axis
	200	0		200	1.20005		200	1.00003		200	2.00006
	201	0		201	1.20004		201	1.00003		201	2.0001
	202	1.63445e-05		202	1.20004		202	1.00005		202	2.0001
	203	1.08963e-05		203	1.20002		203	1		203	2
	204	5.44817e-06		204	1.20007		204	1.00002		204	2.00008
	205	1.08963e-05		205	1.20004		205	1.00003		205	2
	206	1.63445e-05		206	1.20002		206	1.00002		206	2.00011
	207	5.44817e-06		207	1.20006		207	1		207	2.00002
	208	0		208	1.20003		208	1.00002		208	2
	209	2.17927e-05		209	1.20004		209	1		209	2.00008
	210	2.17927e-05		210	1.20005		210	1.00003		210	2.00015
	211	0		211	1.20001		211	1.00002		211	2.00002
	212	0		212	1.20004		212	1		212	2.00011
	213	1.08963e-05		213	1.20002		213	1.00008		213	2.00006
	214	3.81372e-05		214	1.20002		214	1.00003		214	2.00013
	215	1.08963e-05		215	1.2		215	1.00002		215	2.00015
	216	1.08963e-05		216	1.20004		216	1.00003		216	2.00002
	217	1.63445e-05		217	1.20002		217	1		217	2.00006
	218	1.63445e-05		218	1.20001		218	1.00003		218	2.0001
	219	0		219	1.20001		219	1.00002		219	2.0001
	220	1.08963e-05		220	1.20006		220	1.00003		220	2.00006
	221	5.44817e-06		221	1.20004		221	1		221	2.00011
	222	3.2689e-05		222	1.20004		222	1.00002		222	2.00006
	223	5.44817e-06		223	1.20004		223	1.00007		223	2.00008
	224	3.2689e-05		224	1.20004		224	1.00002		224	2.00004
	225	1.08963e-05		225	1.20002		225	1.00005		225	2.00006
	226	3.2689e-05		226	1.20004		226	1.00003		226	2
	227	7.62743e-05		227	1.20007		227	1.00003		227	2.00004
	228	0.000114411		228	1.20011		228	1.00002		228	2.0001
	229	0.000256064		229	1.20012		229	1.0002		229	2.00013
	230	0.000435853		230	1.2002		230	1.00032		230	2.00013
	231	0.000806329		231	1.20035		231	1.00031		231	2.00055
	232	0.00127		232	1.20062		232	1.00075		232	2.00063
	233	0.00203		233	1.20108		233	1.00098		233	2.00107
	234	0.00356		234	1.20153		234	1.00159		234	2.00139
	235	0.00503		235	1.2023		235	1.00234		235	2.00223
	236	0.00753		236	1.20365		236	1.00339		236	2.00402
	237	0.01018		237	1.20489		237	1.00468		237	2.00509
	238	0.01488		238	1.20667		238	1.007		238	2.00674
	239	0.01917		239	1.20925		239	1.00992		239	2.01002
	240	0.02521		240	1.21302		240	1.01179		240	2.01274
	241	0.02991		241	1.21588		241	1.01546		241	2.01575
	242	0.03755		242	1.22025		242	1.01925		242	2.01937
	243	0.04271		243	1.22339		243	1.0233		243	2.02238
	244	0.04793		244	1.22774		244	1.02644		244	2.02678
	245	0.05127		245	1.23064		245	1.03154		245	2.0303
	246	0.05655		246	1.23438		246	1.03556		246	2.03501
	247	0.0581		247	1.23765		247	1.04085		247	2.03712
	248	0.05813		248	1.23868		248	1.04136		248	2.03988
	249	0.05747		249	1.2407		249	1.0468		249	2.04302
	250	0.05458		250	1.24144		250	1.04672		250	2.04716
	251	0.05228		251	1.24149		251	1.04801		251	2.04769
	252	0.04964		252	1.24063		252	1.04733		252	2.0495
	253	0.04405		253	1.23951		253	1.04809		253	2.05083
	254	0.03924		254	1.23656		254	1.04531		254	2.05142
	255	0.0363		255	1.23569		255	1.0456		255	2.05293
	256	0.032		256	1.23311		256	1.045		256	2.05601
	257	0.02797		257	1.22928		257	1.04265		257	2.05504
	258	0.02435		258	1.22705		258	1.03997		258	2.05626
	259	0.02128		259	1.22495		259	1.03954		259	2.05727
	260	0.01886		260	1.22248		260	1.03715		260	2.06146
	261	0.01764		261	1.22104		261	1.03576		261	2.0599
	262	0.01565		262	1.2196		262	1.03508		262	2.06144
	263	0.01517		263	1.21727		263	1.03269		263	2.06496
	264	0.01484		264	1.21736		264	1.03395		264	2.06574
	265	0.01486		265	1.21679		265	1.03168		265	2.06557
	266	0.01497		266	1.21685		266	1.0312		266	2.0682
	267	0.01392		267	1.2158		267	1.02906		267	2.06719
	268	0.01511		268	1.21609		268	1.03085		268	2.07123
	269	0.01707		269	1.21789		269	1.03062		269	2.07426
	270	0.01995		270	1.22093		270	1.03305		270	2.07662
	271	0.02402		271	1.22466		271	1.03558		271	2.07715
	272	0.02872		272	1.2284		272	1.03861		272	2.08096
	273	0.0321		273	1.2305		273	1.04177		273	2.08197
	274	0.03462		274	1.23439		274	1.04355		274	2.07771
	275	0.03709		275	1.23563		275	1.04461		275	2.07883
	276	0.03884		276	1.23802		276	1.04487		276	2.07445
	277	0.03748		277	1.23836		277	1.04263		277	2.06626
	278	0.03651		278	1.23577		278	1.04411		278	2.06096
	279	0.03395		279	1.23504		279	1.04022		279	2.05272
	280	0.02979		280	1.2317		280	1.03564		280	2.04508
	281	0.02409		281	1.22603		281	1.0303		281	2.03552
	282	0.01881		282	1.22192		282	1.02628		282	2.03019
	283	0.01596		283	1.21927		283	1.02291		283	2.02228
	284	0.01288		284	1.21694		284	1.01998		284	2.01651
	285	0.01174		285	1.21591		285	1.01752		285	2.01415
	286	0.01092		286	1.21573		286	1.01752		286	2.01215
	287	0.01086		287	1.21485		287	1.01738		287	2.0112
	288	0.01092		288	1.21558		288	1.01735		288	2.00947
	289	0.01081		289	1.21607		289	1.01708		289	2.00832
	290	0.01132		290	1.2166		290	1.01901		290	2.00804
	291	0.01074		291	1.21649		291	1.01792		291	2.00623
	292	0.01108		292	1.21648		292	1.01891		292	2.00667
	293	0.01123		293	1.21718		293	1.01652		293	2.00594
	294	0.01107		294	1.21715		294	1.01719		294	2.00537
	295	0.01082		295	1.21687		295	1.01781		295	2.00562
	296	0.01131		296	1.2172		296	1.01767		296	2.00516
	297	0.01115		297	1.21714		297	1.01743		297	2.00467
	298	0.01062		298	1.21658		298	1.01721		298	2.00465
	299	0.01022		299	1.21554		299	1.01697		299	2.00453
	300	0.01004		300	1.21645		300	1.01524		300	2.00434
	301	0.00932		301	1.21598		301	1.01621		301	2.00429
	302	0.00884		302	1.21452		302	1.01394		302	2.00429
	303	0.00869		303	1.21442		303	1.01501		303	2.00389
	304	0.00805		304	1.21366		304	1.01343		304	2.004
	305	0.00778		305	1.21335		305	1.01445		305	2.00411
	306	0.00752		306	1.21244		306	1.01302		306	2.00318
	307	0.00744		307	1.21234		307	1.01229		307	2.00349
	308	0.00713		308	1.21073		308	1.01167		308	2.00364
	309	0.0066		309	1.21063		309	1.0115		309	2.00366
	310	0.00608		310	1.21017		310	1.01107		310	2.00309
	311	0.00594		311	1.20993		311	1.0107		311	2.00301
	312	0.00563		312	1.20942		312	1.01041		312	2.00272
	313	0.00563		313	1.20942		313	1.01021		313	2.00267
	314	0.00524		314	1.20877		314	1.00919		314	2.00242
	315	0.00492		315	1.20814		315	1.00912		315	2.00246
	316	0.00447		316	1.20754		316	1.00795		316	2.00255
	317	0.00419		317	1.20727		317	1.00792		317	2.00227
	318	0.00392		318	1.20709		318	1.00755		318	2.00265
	319	0.00391		319	1.20677		319	1.00736		319	2.00288
	320	0.0036		320	1.20645		320	1.00751		320	2.00284
	321	0.00327		321	1.20619		321	1.00678		321	2.00276
	322	0.00349		322	1.20626		322	1.00756		322	2.00249
	323	0.00308		323	1.20615		323	1.00744		323	2.00286
	324	0.00326		324	1.20587		324	1.00644		324	2.00339
	325	0.00314		325	1.20594		325	1.00727		325	2.00373
	326	0.0032		326	1.20619		326	1.00722		326	2.00438
	327	0.00355		327	1.20653		327	1.0085		327	2.00472
	328	0.00405		328	1.20786		328	1.00828		328	2.00594
	329	0.00494		329	1.20885		329	1.01067		329	2.00771
	330	0.00591		330	1.21046		330	1.01156		330	2.00922
	331	0.00708		331	1.21263		331	1.01384		331	2.01095
	332	0.00872		332	1.21523		332	1.0153		332	2.01486
	333	0.01081		333	1.2179		333	1.01842		333	2.01737
	334	0.01366		334	1.22124		334	1.0233		334	2.02089
	335	0.0164		335	1.22554		335	1.02686		335	2.02373
	336	0.01906		336	1.22873		336	1.02952		336	2.02508
	337	0.021		337	1.23199		337	1.03412		337	2.02802
	338	0.02303		338	1.23419		338	1.03563		338	2.0311
	339	0.02474		339	1.23596		339	1.03661		339	2.03032
	340	0.02548		340	1.23735		340	1.03944		340	2.0323
	341	0.02645		341	1.23921		341	1.04049		341	2.03415
	342	0.02934		342	1.24189		342	1.04558		342	2.03756
	343	0.03144		343	1.24589		343	1.0459		343	2.03885
	344	0.03336		344	1.24829		344	1.04899		344	2.04118
	345	0.0346		345	1.2513		345	1.05289		345	2.04422
	346	0.03709		346	1.25329		346	1.05477		346	2.04548
	347	0.03895		347	1.25571		347	1.05901		347	2.04693
	348	0.04321		348	1.26222		348	1.06488		348	2.05426
	349	0.04854		349	1.26939		349	1.07046		349	2.06285
	350	0.05524		350	1.27964		350	1.08423		350	2.07106
	351	0.06486		351	1.29288		351	1.09705		351	2.08287
	352	0.07913		352	1.30729		352	1.11478		352	2.09879
	353	0.09396		353	1.32916		353	1.13384		353	2.11724
	354	0.11162		354	1.35552		354	1.16315		354	2.13256
	355	0.13368		355	1.38237		355	1.1896		355	2.15086
	356	0.15444		356	1.40488		356	1.20883		356	2.1588
	357	0.16224		357	1.41057		357	1.21814		357	2.16467
	358	0.16389		358	1.4133		358	1.22097		358	2.16295
	359	0.16025		359	1.40772		359	1.21524		359	2.16082
	360	0.15212		360	1.39955		360	1.20667		360	2.15303
	361	0.14258		361	1.38911		361	1.19769		361	2.14682
	362	0.13444		362	1.37935		362	1.1857		362	2.14126
	363	0.12638		363	1.37024		363	1.17749		363	2.13642
	364	0.11996		364	1.35945		364	1.16864		364	2.13566
	365	0.11416		365	1.35558		365	1.16257		365	2.13604
	366	0.11094		366	1.35075		366	1.16052		366	2.13955
	367	0.10794		367	1.35217		367	1.16048		367	2.14096
	368	0.10629		368	1.34932		368	1.15892		368	2.14518
	369	0.10651		369	1.35079		369	1.15687		369	2.14894
	370	0.10532		370	1.35104		370	1.15791		370	2.15086
	371	0.10514		371	1.35307		371	1.16045		371	2.15667
	372	0.10811		372	1.35535		372	1.16771		372	2.16192
	373	0.11291		373	1.36696		373	1.1768		373	2.16714
	374	0.1202		374	1.37746		374	1.18899		374	2.17539
	375	0.13158		375	1.39226		375	1.20077		375	2.18386
	376	0.14296		376	1.40431		376	1.21381		376	2.19093
	377	0.15486		377	1.41967		377	1.22568		377	2.19942
	378	0.16326		378	1.4271		378	1.23443		378	2.19885
	379	0.16852		379	1.43382		379	1.24393		379	2.19944
	380	0.17502		380	1.43753		380	1.25076		380	2.19758
	381	0.17683		381	1.43679		381	1.24654		381	2.19546
	382	0.17533		382	1.44087		382	1.24976		382	2.19611
	383	0.17696		383	1.43767		383	1.25249		383	2.18826
	384	0.17676		384	1.43274		384	1.24249		384	2.17838
	385	0.16592		385	1.42161		385	1.23104		385	2.1675
	386	0.15498		386	1.40474		386	1.21517		386	2.15768
	387	0.14559		387	1.39518		387	1.20101		387	2.15057
	388	0.13982		388	1.3862		388	1.19267		388	2.14455
	389	0.13583		389	1.38065		389	1.18819		389	2.14078
	390	0.13538		390	1.37567		390	1.18371		390	2.13341
	391	0.12905		391	1.36996		391	1.17613		391	2.12597
	392	0.12446		392	1.35884		392	1.16598		392	2.10886
	393	0.11163		393	1.34166		393	1.14626		393	2.09157
	394	0.09557		394	1.31885		394	1.12387		394	2.07571
	395	0.07943		395	1.29923		395	1.10454		395	2.06154
	396	0.06123		396	1.27558		396	1.0799		396	2.0467
	397	0.0452		397	1.25774		397	1.06203		397	2.03573
	398	0.03126		398	1.24015		398	1.04389		398	2.02472
	399	0.02231		399	1.22971		399	1.03207		399	2.01977
	400	0.01603		400	1.22159		400	1.02332		400	2.0151
	401	0.01213		401	1.2168		401	1.01799		401	2.01202
	402	0.00883		402	1.21283		402	1.01413		402	2.00992
	403	0.00733		403	1.21028		403	1.01228		403	2.00983
	404	0.00639		404	1.2093		404	1.01146		404	2.01034
	405	0.00572		405	1.20929		405	1.00982		405	2.01087
	406	0.0057		406	1.20957		406	1.01179		406	2.01438
	407	0.00664		407	1.21141		407	1.01331		407	2.01766
	408	0.00807		408	1.21371		408	1.01667		408	2.02274
	409	0.01121		409	1.21875		409	1.02072		409	2.02929
	410	0.0151		410	1.22376		410	1.02718		410	2.03609
	411	0.01846		411	1.22934		411	1.03215		411	2.04139
	412	0.02067		412	1.23206		412	1.03803		412	2.04695
	413	0.02183		413	1.23513		413	1.04005		413	2.05323
	414	0.0259		414	1.243		414	1.04824		414	2.06456
	415	0.03357		415	1.25456		415	1.06132		415	2.08397
	416	0.04606		416	1.27215		416	1.08055		416	2.10945
	417	0.06356		417	1.29535		417	1.10644		417	2.14873
	418	0.09931		418	1.34068		418	1.15816		418	2.19685
	419	0.13449		419	1.38285		419	1.20042		419	2.23247
	420	0.14671		420	1.40439		420	1.22363		420	2.28187
	421	0.16827		421	1.43879		421	1.26321		421	2.34406
	422	0.21623		422	1.50287		422	1.32409		422	2.44012
	423	0.28813		423	1.58365		423	1.41961		423	2.58793
	424	0.39442		424	1.70185		424	1.53878		424	2.80762
	425	0.57953		425	1.9077		425	1.73937		425	3
	426	0.9544		426	2.2		426	2		426	2.99933
	427	1		427	2.16362		427	1.96481		427	2.84008
	428	0.65883		428	1.88076		428	1.70169		428	2.67251
	429	0.43734		429	1.69388		429	1.52172		429	2.55365
	430	0.34307		430	1.60468		430	1.43405		430	2.48362
	431	0.30745		431	1.56798		431	1.39827		431	2.45361
	432	0.29818		432	1.55753		432	1.38818		432	2.46079
	433	0.30745		433	1.57338		433	1.39882		433	2.47808
	434	0.33087		434	1.60045		434	1.4232		434	2.52135
	435	0.37368		435	1.64104		435	1.4736		435	2.59563
	436	0.43327		436	1.70712		436	1.53407		436	2.67185
	437	0.5251		437	1.79809		437	1.63796		437	2.77052
	438	0.60742		438	1.87227		438	1.69313		438	2.83777
	439	0.66822		439	1.91759		439	1.74534		439	2.85634
	440	0.75573		440	1.97796		440	1.80594		440	2.86718
	441	0.81199		441	2.01986		441	1.84016		441	2.87746
	442	0.8191		442	2.01597		442	1.82995		442	2.83849
	443	0.78877		443	1.98936		443	1.8037		443	2.80292
	444	0.75799		444	1.95986		444	1.78291		444	2.75605
	445	0.71466		445	1.90944		445	1.72689		445	2.71771
	446	0.67057		446	1.87773		446	1.6963		446	2.65991
	447	0.63575		447	1.84485		447	1.66175		447	2.61347
	448	0.61996		448	1.83372		448	1.65206		448	2.64604
	449	0.78608		449	2.00149		449	1.82704		449	2.67347
	450	0.59714		450	1.82199		450	1.64353		450	2.63486
	451	0.57233		451	1.79709		451	1.62085		451	2.57588
	452	0.54315		452	1.76461		452	1.58935		452	2.54003
	453	0.45705		453	1.68713		453	1.50778		453	2.49899
	454	0.44361		454	1.67368		454	1.49301		454	2.46602
	455	0.4361		455	1.6667		455	1.48437		455	2.45976
	456	0.45525		456	1.68367		456	1.50458		456	2.4657
	457	0.45285		457	1.685		457	1.50695		457	2.45023
	458	0.40555		458	1.63749		458	1.45111		458	2.41163
	459	0.35918		459	1.59086		459	1.40175		459	2.37573
	460	0.35565		460	1.581		460	1.40099		460	2.38238
	461	0.38888		461	1.6134		461	1.43602		461	2.40146
	462	0.38186		462	1.61367		462	1.42988		462	2.39477
	463	0.28662		463	1.51658		463	1.33794		463	2.35051
	464	0.24234		464	1.47323		464	1.28885		464	2.31372
	465	0.24022		465	1.4738		465	1.29385		465	2.34817
	466	0.35323		466	1.59532		466	1.42137		466	2.42947
	467	0.35869		467	1.60317		467	1.43215		467	2.4466
	468	0.25274		468	1.49289		468	1.31478		468	2.38382
	469	0.22787		469	1.46389		469	1.28078		469	2.31983
	470	0.19934		470	1.42658		470	1.2433		470	2.29292
	471	0.18026		471	1.40824		471	1.22511		471	2.28882
	472	0.2309		472	1.46438		472	1.27957		472	2.32392
	473	0.24395		473	1.47703		473	1.30072		473	2.32013
	474	0.18123		474	1.40901		474	1.21954		474	2.27823
	475	0.17831		475	1.40068		475	1.21607		475	2.24515
	476	0.17391		476	1.39791		476	1.21008		476	2.22474
	477	0.17441		477	1.39681		477	1.20515		477	2.21655
	478	0.17617		478	1.39643		478	1.20818		478	2.2127
	479	0.18469		479	1.40394		479	1.21797		479	2.22496
	480	0.21921		480	1.43952		480	1.25436		480	2.23155
	481	0.18529		481	1.40613		481	1.21934		481	2.22757
	482	0.17946		482	1.39883		482	1.20976		482	2.21119
	483	0.16399		483	1.38045		483	1.19241		483	2.20177
	484	0.14449		484	1.36389		484	1.17342		484	2.18339
	485	0.12752		485	1.34404		485	1.15612		485	2.17069
	486	0.11848		486	1.33494		486	1.14308		486	2.16343
	487	0.11499		487	1.33524		487	1.13885		487	2.16181
	488	0.11372		488	1.33172		488	1.1409		488	2.16309
	489	0.11271		489	1.3265		489	1.13622		489	2.16448
	490	0.11479		490	1.33301		490	1.14147		490	2.17743
	491	0.14185		491	1.36414		491	1.174		491	2.19598
	492	0.14156		492	1.36101		492	1.17162		492	2.1972
	493	0.12121		493	1.3393		493	1.15038		493	2.18145
	494	0.11467		494	1.32767		494	1.14117		494	2.16709
	495	0.11122		495	1.32593		495	1.13752		495	2.16312
	496	0.10818		496	1.32514		496	1.13523		496	2.15457
	497	0.11138		497	1.32609		497	1.12999		497	2.15806
	498	0.11158		498	1.32724		498	1.13259		498	2.15775
	499	0.11097		499	1.32614		499	1.13378		499	2.15448
	500	0.112		500	1.32484		500	1.13506		500	2.15158
	501	0.11116		501	1.32558		501	1.13483		501	2.15084
	502	0.11155		502	1.32791		502	1.13715		502	2.15002
	503	0.1121		503	1.32525		503	1.13311		503	2.14701
	504	0.10764		504	1.31971		504	1.12799		504	2.14505
	505	0.10412		505	1.31657		505	1.12759		505	2.13989
	506	0.10091		506	1.31701		506	1.12362		506	2.13785
	507	0.10036		507	1.31375		507	1.12233		507	2.13707
	508	0.09692		508	1.31137		508	1.1185		508	2.13031
	509	0.09472		509	1.30902		509	1.1156		509	2.12976
	510	0.09231		510	1.30523		510	1.11675		510	2.12623
	511	0.0913		511	1.30452		511	1.10878		511	2.11751
	512	0.08938		512	1.30186		512	1.10873		512	2.11688
	513	0.08776		513	1.29896		513	1.10719		513	2.11334
	514	0.08546		514	1.29586		514	1.10283		514	2.10736
	515	0.08253		515	1.29129		515	1.09689		515	2.0994
							516	1.09718		516	2.09658
							517	1.0931		517	2.08679
							518	1.0897		518	2.08471
							519	1.08334		519	2.07715
							520	1.079		520	2.06965
							521	1.07444		521	2.06479
							522	1.06837		522	2.05468
							523	1.06198		523	2.05038
							524	1.05253		524	2.0451
							525	1.04567		525	2.03828
							526	1.0426		526	2.03457
							527	1.03631		527	2.03038
							528	1.03307		528	2.02584
							529	1.02808		529	2.02388
							530	1.0236		530	2.01962
							531	1.02138		531	2.01901
							532	1.01916		532	2.0163
							533	1.01602		533	2.01377
							534	1.0146		534	2.01204
							535	1.01202		535	2.01091
							536	1.00955		536	2.01006
							537	1.00863		537	2.00929
							538	1.00819		538	2.00811
							539	1.00702		539	2.00689
							540	1.00566		540	2.00653
							541	1.00527		541	2.00585
							542	1.00439		542	2.00575
							543	1.00359		543	2.00497
							544	1.00329		544	2.00467
							545	1.003		545	2.0043
							546	1.00271		546	2.00394
							547	1.00236		547	2.00402
							548	1.00207		548	2.00394
							549	1.00209		549	2.00369
							550	1.0018		550	2.00373
							551	1.00164		551	2.00318
							552	1.00124		552	2.00354
							553	1.00146		553	2.00242
							554	1.00119		554	2.00297
							555	1.00114		555	2.00248
							556	1.00103		556	2.00213
							557	1.00086		557	2.00202
							558	1.00102		558	2.00246
							559	1.00075		559	2.00223
							560	1.00083		560	2.00189
							561	1.00083		561	2.00196
							562	1.00088		562	2.00221
							563	1.00073		563	2.00166
							564	1.00081		564	2.00202
							565	1.00085		565	2.00173
							566	1.00047		566	2.00171
							567	1.00075		567	2.00166
							568	1.00051		568	2.0016
							569	1.00058		569	2.00173
							570	1.00046		570	2.0017
