# Supplementary material for: Mn2+-activated dual-wavelength emitting materials toward wearable optical fibre temperature sensor
Source: Nat Commun. 2022 Apr 20;13:2166. doi: 10.1038/s41467-022-29881-6 (PMC9021195; doi:10.1038/s41467-022-29881-6)
Supplement: Supplementary file 3 — Source data [file 41467_2022_29881_MOESM3_ESM.zip › Source Data/Figure 3d-temperature depenent emission spectra.xlsx]

## Sheet: Sheet1
	Temperature dependent emission spectra of Li2Zn0.85SiO4:0.15Mn2+
	Temperature(Celsius degree)	190	170	150	130	110	90	70	50	30
	x axis	y1 axis	y2 axis	y3 axis	y4 axis	y5 axis	y6 axis	y7 axis	y8 axis	y9 axis
	450	23.52	45.08	52.3478	63	78	124	131	148	211.167
	451	31.36	41.16	47.3623	73	77	117	132	158	217.404
	452	39.2	46.06	58.9951	59	81	92	129	184	196.911
	453	30.38	48.02	58.1642	58	80	109	129	172	195.129
	454	24.5	38.22	59.8261	81	89	106	113	157	212.058
	455	19.6	43.12	54.0096	67	93	113	137	155	224.532
	456	36.26	43.12	70.628	79	87	114	152	176	233.442
	457	32.34	56.84	58.9951	62	94	103	138	182	215.622
	458	45.08	49	74.7826	77	103	129	149	161	249.48
	459	38.22	42.14	61.4879	80	89	112	134	177	240.57
	460	30.38	48.02	49.855	85	90	135	163	178	249.48
	461	37.24	45.08	60.657	80	99	102	161	190	239.679
	462	33.32	47.04	56.5024	84	100	143	158	197	250.371
	463	34.3	58.8	64.8116	89	87	126	163	199	255.717
	464	30.38	66.64	61.4879	68	95	132	171	198	241.461
	465	36.26	45.08	56.5024	81	97	118	149	181	247.698
	466	42.14	59.78	63.1497	80	109	152	146	195	244.134
	467	43.12	55.86	58.1642	81	110	129	146	210	265.518
	468	32.34	58.8	59.8261	107	113	156	158	185	286.011
	469	45.08	55.86	75.6135	90	102	129	138	239	275.319
	470	53.9	58.8	65.6425	80	99	150	160	207	284.229
	471	32.34	67.62	50.686	92	114	138	170	218	254.826
	472	36.26	63.7	76.4444	81	107	139	190	210	270.864
	473	33.32	54.88	63.1497	98	114	133	173	201	277.992
	474	28.42	55.86	67.3043	93	110	128	154	190	266.409
	475	41.16	63.7	74.7826	72	117	131	185	198	284.229
	476	41.16	69.58	53.1787	79	104	119	178	188	263.736
	477	46.06	51.94	49.855	99	109	147	154	219	274.428
	478	41.16	67.62	67.3043	93	134	111	172	216	262.845
	479	43.12	50.96	68.1352	88	112	137	183	192	257.499
	480	42.14	72.52	58.9951	133	127	155	176	198	272.646
	481	43.12	57.82	73.9517	92	120	145	187	212	249.48
	482	42.14	77.42	81.4299	103	116	142	177	211	278.883
	483	54.88	70.56	79.7681	106	113	155	198	231	269.973
	484	75.46	76.44	73.1207	82	125	179	193	269	280.665
	485	70.56	98	90.57	129	160	185	218	294	292.248
	486	82.32	140.14	139.594	157	188	208	235	328	328.779
	487	124.46	140.14	175.324	232	235	275	306	384	395.604
	488	192.08	242.06	216.869	282	291	360	397	522	423.225
	489	253.82	328.3	305.778	404	431	464	523	637	539.055
	490	314.58	443.94	451.188	499	512	565	674	720	595.188
	491	516.46	611.52	596.599	618	733	784	858	1037	771.606
	492	623.28	756.56	781.062	873	948	1003	1132	1234	940.005
	493	837.9	1036.84	988.792	1206	1223	1308	1444	1532	1234.93
	494	1058.4	1228.92	1308.7	1402	1605	1619	1832	2043	1474.61
	495	1271.06	1627.78	1633.58	1755	1926	2090	2205	2488	1831.9
	496	1572.9	1961.96	2066.49	2264	2456	2575	2716	2876	2247.99
	497	1898.26	2503.9	2486.94	2860	3029	3216	3259	3524	2859.22
	498	2299.08	2986.06	3047.81	3373	3588	3937	4064	4158	3444.61
	499	2746.94	3566.22	3753.25	3955	4404	4552	4822	5003	4185.92
	500	3169.32	4221.84	4259.28	4743	5019	5412	5741	5984	5145.52
	501	3617.18	4774.56	5073.58	5381	5824	6393	6651	6852	6147.01
	502	4205.18	5461.54	5868.77	6140	6993	7261	7751	8075	7299.07
	503	4756.92	6508.18	6679.75	7359	7940	8579	8992	9199	8639.14
	504	5297.88	7159.88	7537.25	8288	9030	9677	10332	10471	10131.6
	505	5961.34	8168.3	8639.05	9313	10464	11268	11839	12181	12094.4
	506	6555.22	9244.34	9658.59	10639	11626	12594	13742	14248	14302.3
	507	7158.9	10114.6	10823.5	11803	13381	14343	15503	16239	16401.5
	508	7923.3	11287.6	11867.2	13236	14826	16170	17585	18401	19013.9
	509	8831.76	12463.6	13190	14841	16792	18408	19766	21045	22200.2
	510	9410.94	13441.7	14525.3	16420	18593	20524	22563	24064	25637.6
	511	10319.4	14964.6	16148.1	18027	20781	22895	25310	27137	29299.6
	512	11304.3	16364	17649.5	20219	22922	25770	28553	30872	34416.7
	513	12287.2	17446	19529.9	21959	25460	28449	31978	34554	39115.8
	514	13117.3	18975.7	20783.7	23938	27846	31770	35453	38842	44842.2
	515	14091.4	20639.8	22746.4	26225	30724	35138	39229	43623	51365.3
	516	14918.5	21950	24436.5	28226	33037	38280	43614	48078	57959.6
	517	15787.8	23268.1	25871.4	30420	35853	41612	47608	53161	64661.7
	518	16845.2	24698.9	27910.5	32496	38596	44994	51940	58067	72178.1
	519	17380.3	25965.1	29642.2	34755	41420	48321	55812	62487	79438
	520	18250.5	26909.8	30773	36103	43979	51194	59466	67144	86525.9
	521	18965.9	28092.7	32246.2	38095	45765	54014	63271	70965	92646.2
	522	19777.4	28976.6	33769.3	39806	48108	56484	66452	73581	97197.4
	523	20093.9	30202.6	34469.8	41339	49674	58433	68398	76888	101712
	524	20523.2	30698.5	35399.6	42080	51277	59442	70582	78199	104396
	525	20965.1	31322.8	36157.4	42995	51702	61036	71972	79327	106538
	526	21167	31438.4	36475.6	43758	52592	62771	72937	80908	108049
	527	21212.1	31907.8	36924.3	43797	53199	63242	73849	81144	109695
	528	21350.3	31782.4	37264.2	44370	53965	64107	74830	81846	110435
	529	21347.3	32126.4	37972.1	44516	53714	63469	74842	82620	110929
	530	21499.2	32530.1	37095.5	44583	53838	63737	74839	81839	111248
	531	21354.2	32404.7	37300.7	44465	53568	63303	75032	81135	110561
	532	21296.4	31790.2	37117.9	43753	53420	63078	74037	80781	109958
	533	20998.5	31411.9	36250.4	43513	52582	62662	73224	80226	108948
	534	20639.8	31319.8	36085.9	43091	52077	61841	72548	79155	107128
	535	20150.8	30606.4	35693.7	42657	50977	60890	71258	77427	105621
	536	19980.2	30201.6	34985	41630	50311	58952	69270	76114	103802
	537	19612.7	29492.1	34416.6	40799	49212	58143	68365	74329	101362
	538	19242.3	29007	33661.3	40163	48341	56912	66853	72492	99221.8
	539	18742.5	28532.7	32814.6	38992	46956	55670	65143	71247	96007
	540	18500.4	27769.3	31992	38249	46052	54322	63282	68904	93851.7
	541	17854.6	27011.7	31544.1	36851	44470	52926	61628	67232	91446.9
	542	17446	26509	30476.4	36050	43320	51366	60263	65400	88268.7
	543	17299	25350.6	29883.1	35254	42407	50288	57933	63027	86295.1
	544	16700.2	24833.2	28746.4	34329	40863	48227	56700	61232	83454.6
	545	16189.6	24000.2	27920.5	33184	39711	46832	54337	59889	80956.3
	546	15722.1	23295.6	27366.3	31994	38587	45957	53582	57744	78615.6
	547	15230.2	22770.3	26316	31282	37176	44320	50964	55747	75639.7
	548	14753.9	21966.7	25425.2	30183	35814	42972	49899	54283	73732
	549	14237.4	21035.7	24474.7	29009	35129	41316	48426	52481	71730.8
	550	13892.5	20698.6	23876.4	28383	33894	40295	46354	50762	68729.1
	551	13123.2	20027.3	23100.3	27181	33193	38936	45290	49298	67148.4
	552	12828.2	19288.4	22375.8	26519	32529	37521	43647	47900	65099.1
	553	12459.7	18655.3	21633.8	25780	30820	36317	42334	46425	62999.9
	554	12130.4	17774.3	20754.7	24857	29926	34824	40945	44591	60576.4
	555	11644.4	17548.9	20028.4	23801	29151	33950	39537	43331	59296.9
	556	11128.9	16684.5	19677	23383	28013	32801	38136	42069	57326
	557	10910.3	16350.3	18896.7	22331	27466	31944	37046	40616	55585.9
	558	10480.1	15767.2	18303.5	21643	26351	30942	35934	39666	54220
	559	10118.5	15286	17519.1	21070	25624	29967	34809	38204	52702.7
	560	9759.82	14687.3	16728	20359	24886	28836	33642	37713	51002.6
	561	9535.4	14243.3	16271	19799	23871	27962	33113	36607	50032.3
	562	9172.8	13738.6	15808.2	19023	23102	27594	31500	35342	48436.5
	563	9092.44	13360.3	15361.2	18377	22453	26543	31048	34273	47180.2
	564	8595.58	12821.3	14833.5	18182	21755	25900	30424	33600	45793.8
	565	8232	12399	14435.5	17379	21263	25133	29280	32525	45730.6
	566	8218.28	12016.8	14226.1	16984	20982	24565	28927	32179	44285.4
	567	7797.86	11598.3	13696.8	16774	20227	23525	28134	31379	43385.5
	568	7636.16	11539.5	13194.1	16003	19633	23279	27462	31002	42445.5
	569	7500.92	11042.6	12904.1	15586	19151	22716	26873	29972	41844.9
	570	7187.32	10749.6	12545.2	15652	18924	22157	26355	29555	41325.5
	571	6954.08	10559.5	12251	15002	18591	21912	25597	29436	40639.4
	572	6689.48	10033.2	11618.7	14471	17987	21106	25585	29033	40041.5
	573	6508.18	9769.62	11490.8	14338	17647	21043	25092	28451	39391.1
	574	6269.06	9469.74	11106	13862	17194	20642	24202	27982	39171
	575	6229.86	9149.28	10845.1	13566	16966	20572	24028	27870	38921.6
	576	5862.36	8985.62	10633.3	13843	16680	20127	24214	27167	38870.8
	577	5884.9	8820.98	10467.9	13217	16183	19690	23738	27247	38302.3
	578	5945.66	8487.78	10305	13043	16357	19438	23164	26843	38440.4
	579	5587.96	8504.44	9852.19	12677	15886	19534	22895	27177	37846.1
	580	5439.98	8176.14	9826.43	12504	15663	18954	22954	26703	37991.3
	581	5444.88	8115.38	9531.45	12377	15469	18858	23081	26600	38117.9
	582	5272.4	8026.2	9327.05	12387	15292	18711	23068	26661	38224.8
	583	5141.08	7780.22	9091.07	12353	15142	18760	22873	26714	38174
	584	4937.24	7611.66	9185.79	12249	15395	18847	22756	26675	38695.2
	585	5028.38	7506.8	8909.1	12003	14957	18942	22318	27033	38569.6
	586	4747.12	7178.5	8794.43	11887	14952	18212	22832	27414	38873.4
	587	4646.18	7118.72	8582.55	11990	14937	18705	22785	27508	39280.6
	588	4632.46	7163.8	8617.45	11815	14848	18861	22572	28133	39268.2
	589	4579.54	6979.56	8446.28	11783	15018	18990	23019	27891	39882.9
	590	4346.3	6802.18	8364.85	11976	14854	18868	23100	28427	40683.1
	591	4299.26	6825.7	8304.19	11706	14784	18879	23395	28919	41180.2
	592	4344.34	6587.56	8014.2	11407	14949	19063	23640	28809	41480.5
	593	4269.86	6591.48	8012.54	11653	15204	19257	23714	29431	42149.6
	594	4254.18	6495.44	8169.58	11754	14969	19446	24082	30007	42518.5
	595	4179.7	6439.58	8039.13	11670	14898	19290	24375	30559	43389.9
	596	4166.96	6226.92	7773.23	11639	15431	19793	24254	31041	44136.6
	597	3950.38	6379.8	7716.73	11750	15368	19730	25149	31434	44863.6
	598	3970.96	6086.78	7862.97	11753	15380	19945	25110	32259	45537.2
	599	3977.82	6135.78	7719.22	11638	15639	20279	25421	32782	46116.4
	600	3900.4	6113.24	7715.07	11779	15388	20607	26187	33495	46858.6
	601	3847.48	6027.98	7677.68	12049	15443	20600	26619	34271	48008
	602	3854.34	6020.14	7477.43	11810	16041	20878	26738	34840	49022.8
	603	3970.96	6055.42	7498.2	11904	15857	21152	27794	35424	50192.7
	604	3822	6051.5	7626.16	11927	16117	21362	27832	36466	50639.1
	605	3729.88	5870.2	7642.78	12327	16211	21671	28617	36901	51539.9
	606	3745.56	5744.76	7513.16	12249	16439	21751	29074	37967	52799.8
	607	3569.16	5792.78	7420.92	12464	16685	22093	29433	38568	53739.8
	608	3624.04	5789.84	7447.51	12365	16837	22823	30049	39478	54973.8
	609	3616.2	5707.52	7251.42	12527	16852	22776	30247	40483	55589.5
	610	3597.58	5638.92	7400.98	12588	17186	23241	30981	41339	56964.3
	611	3664.22	5703.6	7291.3	12811	17213	23689	31606	42403	58137.8
	612	3578.96	5855.5	7464.96	12886	17355	23877	31768	43172	59163.3
	613	3422.16	5622.26	7313.74	13006	17591	24456	32486	43997	60821.4
	614	3576.02	5686.94	7399.32	13057	17760	24514	32902	44902	61587.7
	615	3502.52	5627.16	7366.91	12982	17867	24844	33382	45785	62815.5
	616	3539.76	5640.88	7552.21	13092	18198	25420	34062	47077	64276.7
	617	3420.2	5604.62	7433.39	13382	18466	25481	34521	47140	65043.9
	618	3447.64	5514.46	7366.91	13068	18712	25795	35062	48841	66174.6
	619	3335.92	5547.78	7459.98	13326	18688	25984	35601	49540	67020.1
	620	3390.8	5475.26	7445.02	13390	18938	26541	36159	50219	68446.6
	621	3338.86	5545.82	7297.95	13468	18941	26809	36386	51192	69824.1
	622	3287.9	5533.08	7357.77	13560	19034	27344	37335	52167	70782.8
	623	3305.54	5424.3	7419.26	13885	19377	27657	38168	53105	71260.4
	624	3197.74	5548.76	7467.46	13614	19322	27661	38497	53694	72349.2
	625	3352.58	5584.04	7437.54	14033	19868	27959	39031	54665	73953.9
	626	3401.58	5458.6	7402.64	14037	19671	28357	39270	55403	74744.2
	627	3245.76	5490.94	7199.9	14036	19603	28553	39815	56081	76210.8
	628	3283	5457.62	7229.81	14076	20118	29029	40035	56851	76898.6
	629	3182.06	5497.8	7351.13	14238	20097	29025	40479	57347	77736.2
	630	3247.72	5534.06	7461.64	14196	20473	29495	40876	58514	78725.2
	631	3228.12	5494.86	7370.24	14298	20730	29240	41411	59201	79921.8
	632	3114.44	5296.9	7286.32	14347	20455	29783	41474	59234	80443.9
	633	3145.8	5393.92	7216.52	14320	20447	29656	41860	60142	81068.5
	634	3114.44	5462.52	7115.98	14325	20801	30051	42516	60990	81941.7
	635	3144.82	5264.56	7292.13	14328	20617	30110	42886	61230	83100.9
	636	3133.06	5145	7046.18	14521	20749	30294	42935	62239	83534.8
	637	2997.82	5233.2	7252.25	14524	20958	30390	43361	62424	84166.5
	638	3070.34	5286.12	7273.02	14366	21091	31210	43335	62539	84146
	639	2996.84	5087.18	7153.37	14550	21107	30496	44065	63019	85553.8
	640	3135.02	5153.82	7112.65	14459	20928	30679	43875	63915	85162.7
	641	3088.96	5106.78	7091.88	14274	20823	31099	44311	63578	85740.9
	642	2913.54	5019.56	6938.99	14351	20973	30737	44245	64097	85874.6
	643	2932.16	5145.98	7106.01	14313	21086	30927	44198	64150	86181.1
	644	2852.78	4954.88	6902.43	14274	21199	30790	44599	64519	87231.6
	645	2926.28	5058.76	6908.25	14090	21072	30534	44461	64689	86628.4
	646	2853.76	5026.42	6898.28	14118	20744	30451	44463	64732	86249.7
	647	2802.8	4860.8	6827.65	14142	20605	30757	43801	64634	86993.7
	648	2721.46	4800.04	6883.32	14219	20753	30458	44193	64717	86620.3
	649	2715.58	4687.34	6622.41	14042	20582	30781	44132	64435	86670.2
	650	2754.78	4736.34	6663.96	13922	20162	30257	44230	64604	87053.4
	651	2771.44	4627.56	6673.93	13947	20568	30417	43615	64397	86808.3
	652	2764.58	4513.88	6587.51	13782	20090	30244	44105	64337	86401.2
	653	2822.4	4657.94	6400.56	13650	20084	30039	43521	64462	85994
	654	2635.22	4467.82	6434.63	13426	19889	29824	43500	63489	85889.7
	655	2594.06	4365.9	6439.61	13394	19659	30056	43274	63486	85150.2
	656	2602.88	4409.02	6349.87	13314	19825	29357	42824	62762	84871.3
	657	2563.68	4327.68	6281.74	13386	19592	29203	42084	62611	83913.5
	658	2538.2	4315.92	6129.68	13148	19454	29121	42390	62230	83795
	659	2584.26	4383.54	6075.67	13168	19390	28803	41700	61587	82758.8
	660	2389.24	4225.76	5981.78	12803	19267	28578	41536	61232	82437.1
	661	2390.22	4211.06	5939.4	12736	18892	28302	40955	60542	81406.2
	662	2299.08	4129.72	5775.71	12567	18513	27974	40442	60424	80901.9
	663	2310.84	4167.94	5799.8	12450	18221	27628	40149	59277	80118.7
	664	2373.56	4099.34	5665.2	12251	18496	27095	39978	58691	79190.3
	665	2305.94	4033.68	5643.59	12222	17943	27021	39234	58398	78255.6
	666	2252.04	4000.36	5594.57	11967	17847	26480	38628	57529	77141
	667	2155.02	3926.86	5469.1	11830	17208	26186	38350	56818	76945
	668	2107	3767.12	5355.26	11446	17443	26107	37652	56115	75702.9
	669	2192.26	3707.34	5378.53	11317	17138	25577	37169	55313	74691.6
	670	2123.66	3825.92	5157.5	11177	16884	25048	36682	54379	73532.4
	671	2164.82	3596.6	5126.76	11195	16459	24651	36460	54328	72735
	672	2054.08	3502.52	5105.16	10842	16132	24235	35616	52694	71086.7
	673	2017.82	3522.12	4977.2	10769	15846	23789	35349	52243	70953.9
	674	2004.1	3456.46	4968.89	10783	15657	23311	34549	51407	69130.9
	675	1908.06	3441.76	4924.02	10427	15405	23233	33861	50131	68326.3
	676	1951.18	3327.1	4709.64	10234	15048	22697	33253	49734	66645.9
	677	1881.6	3402.56	4614.92	9926	14817	22741	32566	48411	65862.7
	678	1808.1	3186.96	4674.74	9837	14670	22006	32109	47663	64723.1
	679	1835.54	3147.76	4339.88	9667	14398	21715	32109	47069	63016.9
	680	1860.04	3090.92	4427.13	9495	13994	20905	31046	46038	62402.1
	681	1752.24	3087.98	4297.51	9200	13747	20504	30356	45045	61128.8
	682	1690.5	2987.04	4177.85	9048	13316	20390	29891	44223	59843.1
	683	1662.08	2889.04	4078.97	8876	13158	19744	28831	43615	58275
	684	1569.96	2836.12	3897.83	8625	13063	19627	28172	42231	57183.5
	685	1598.38	2751.84	4003.36	8495	12735	18919	28060	41595	55875.5
	686	1590.54	2784.18	3959.32	8275	12473	18533	27385	40329	54723.4
	687	1593.48	2716.56	3828.87	8240	12040	18256	26762	39858	53743.3
	688	1534.68	2560.74	3785.66	8053	11920	17835	26090	39208	51888.3
	689	1516.06	2564.66	3650.22	7773	11731	17409	25582	37936	51305.6
	690	1532.72	2496.06	3554.67	7395	11580	17126	24949	36948	49812.2
	691	1454.32	2433.34	3509.8	7330	11056	16904	24229	36472	48713.6
	692	1438.64	2489.2	3435.01	7220	10688	15781	23611	35459	47403.9
	693	1353.38	2410.8	3249.72	7160	10513	15740	23337	34591	45967.6
	694	1431.78	2288.3	3119.26	7005	10237	15446	22556	33339	44795
	695	1336.72	2192.26	3087.69	6839	10061	15076	21893	32974	44168.7
	696	1313.2	2221.66	3065.25	6622	9636	14638	21291	31907	43044.2
	697	1180.9	2162.86	3120.1	6236	9519	14317	21163	31065	41849.4
	698	1207.36	2098.18	2954.74	6342	9278	13992	20505	30117	40425.6
	699	1134.84	1982.54	2940.62	6217	8895	13298	19524	29366	39496.2
	700	1212.26	2006.06	2815.98	5905	8851	13123	19376	28643	38142.8
	701	1103.48	1881.6	2717.93	5793	8592	12737	18923	27584	37367.6
	702	1184.82	1868.86	2590.8	5770	8332	12542	18532	27112	36189.7
	703	1127	1927.66	2676.39	5532	8063	12214	17722	26311	35159.8
	704	1144.64	1772.82	2488.6	5297	7892	11720	17421	25440	34011.3
	705	1055.46	1809.08	2439.57	5199	7545	11306	16881	25045	33070.4
	706	985.88	1683.64	2367.28	5144	7451	11032	16349	24307	32179.4
	707	980	1672.86	2394.7	4929	7506	10856	15766	23643	31216.2
	708	987.84	1651.3	2248.46	4765	7114	10562	15382	22657	30592.5
	709	942.76	1576.82	2110.53	4658	6828	10297	14973	22038	29475.2
	710	935.9	1538.6	2123.83	4515	6731	10003	14430	21673	28533.4
	711	949.62	1553.3	2076.46	4386	6553	9725	13845	20661	27633.5
	712	925.12	1501.36	2031.59	4339	6255	9221	13489	20032	26879.7
	713	897.68	1460.2	1958.47	4105	5949	9002	13009	19250	26036.8
	714	925.12	1347.5	1928.56	3964	5858	8853	12582	18876	25209.1
	715	865.34	1346.52	1847.13	3929	5776	8390	12427	18326	24212.9
	716	815.36	1302.42	1854.61	3729	5520	8256	11981	17756	23631.1
	717	775.18	1234.8	1764.04	3718	5309	7936	11729	16993	23090.3
	718	805.56	1246.56	1669.31	3566	5204	7703	11307	16444	22095.9
	719	768.32	1225	1657.68	3432	5127	7407	10737	16095	21556
	720	714.42	1251.46	1633.58	3315	4830	7126	10470	15462	20529.5
	721	728.14	1190.7	1583.73	3181	4717	7058	10211	15226	19916.5
	722	679.14	1158.36	1552.15	3099	4646	6766	9824	14530	19316.9
	723	656.6	1120.14	1429.18	3087	4501	6582	9435	13843	18746.6
	724	668.36	1058.4	1422.53	2951	4371	6422	9284	13469	18175.5
	725	648.76	1052.52	1330.3	2893	4269	6178	9002	13330	17648
	726	624.26	1018.22	1307.86	2728	4071	5954	8786	12692	16913
	727	598.78	1056.44	1273.8	2644	3822	5765	8387	12323	16465.7
	728	583.1	1020.18	1314.51	2738	3798	5502	8000	11905	15901.7
	729	543.9	947.66	1322.82	2493	3730	5274	7694	11541	15130.1
	730	522.34	893.76	1172.42	2457	3530	5250	7413	11241	14853.9
	731	604.66	905.52	1152.48	2395	3387	5007	7057	10643	14239.1
	732	502.74	886.9	1029.51	2300	3315	4888	7138	10199	13708
	733	496.86	890.82	1027.01	2160	3150	4746	6704	9970	13532.5
	734	530.18	779.1	1076.87	2185	3082	4505	6499	9680	13060.3
	735	554.68	756.56	1034.49	2027	2941	4356	6386	9401	12368.9
	736	484.12	798.7	1017.04	1969	2777	4191	6098	8921	12008
	737	486.08	745.78	941.43	1894	2776	4080	5890	8802	11319.3
	738	486.08	722.26	971.343	1939	2668	4001	5498	8349	11198.1
	739	448.84	691.88	926.473	1810	2606	3832	5607	8138	10697.3
	740	468.44	732.06	863.323	1684	2499	3662	5306	7931	10400.6
	741	414.54	657.58	820.946	1753	2457	3550	5049	7662	9882.08
	742	404.74	604.66	871.632	1585	2311	3413	4874	7192	9534.59
	743	418.46	652.68	782.724	1570	2237	3284	4793	6993	9201.36
	744	371.42	576.24	780.232	1464	2145	3097	4618	6893	8843.17
	745	361.62	539.98	786.048	1422	2070	3121	4375	6445	8592.8
	746	380.24	526.26	724.56	1394	1988	2939	4359	6330	8310.36
	747	380.24	573.3	720.405	1371	1967	2851	4131	6035	8112.56
	748	355.74	566.44	712.927	1353	1817	2710	3996	5873	7505.78
	749	361.62	513.52	678.86	1346	1885	2648	3755	5618	7322.24
	750	387.1	458.64	642.299	1244	1741	2504	3633	5467	7220.66
	751	329.28	477.26	619.034	1216	1725	2546	3487	5128	6821.5
	752	323.4	424.34	614.048	1250	1580	2362	3367	4983	6602.31
	753	315.56	495.88	580.811	1130	1598	2153	3230	4767	6326.99
	754	313.6	490	564.193	1030	1572	2130	3081	4607	6123.84
	755	295.96	420.42	571.671	1025	1420	2143	3036	4439	5939.41
	756	275.38	415.52	563.362	1005	1376	2056	2859	4187	5562.51
	757	302.82	396.9	501.043	935	1347	1964	2809	4147	5418.17
	758	288.12	421.4	485.256	965	1324	1949	2619	3974	5238.19
	759	248.92	405.72	489.41	911	1268	1785	2561	3807	5108.1
	760	218.54	411.6	466.976	848	1164	1773	2474	3680	4805.16
	761	263.62	378.28	447.865	831	1178	1700	2419	3632	4719.63
	762	245	361.62	435.401	807	1070	1598	2330	3400	4587.76
	763	226.38	381.22	403.826	806	1029	1572	2247	3232	4502.22
	764	209.72	367.5	407.98	717	1047	1550	2164	3113	4264.33
	765	230.3	306.74	421.275	740	977	1467	2125	2979	4119.09
	766	228.34	326.34	412.966	706	1006	1384	1974	2877	3947.13
	767	190.12	334.18	351.478	736	952	1341	1880	2770	3666.47
	768	213.64	300.86	396.348	652	877	1297	1741	2659	3572.02
	769	193.06	273.42	354.802	596	858	1299	1673	2520	3497.18
	770	199.92	285.18	334.86	602	817	1200	1708	2475	3410.75
	771	220.5	264.6	312.425	573	825	1175	1535	2390	3191.56
	772	203.84	236.18	305.778	581	749	1169	1647	2260	3072.17
	773	173.46	269.5	299.961	573	767	1093	1562	2293	2977.72
	774	166.6	283.22	318.241	504	784	1063	1521	2099	2866.35
	775	175.42	236.18	304.947	523	686	1015	1360	2064	2699.73
	776	182.28	256.76	298.299	510	760	935	1339	1974	2629.34
	777	164.64	245.98	289.159	473	688	931	1314	1851	2478.76
	778	167.58	220.5	284.174	426	616	877	1240	1719	2452.03
	779	169.54	222.46	277.526	454	619	875	1167	1703	2283.63
	780	156.8	197.96	267.555	449	581	813	1197	1705	2242.65
	781	141.12	192.08	221.855	436	578	770	1121	1631	2160.68
	782	127.4	207.76	253.43	411	534	806	1055	1560	2049.3
	783	140.14	187.18	219.362	371	576	691	997	1440	2009.2
	784	169.54	196	228.502	370	568	714	1023	1424	1921.89
	785	144.06	191.1	204.406	319	511	685	970	1362	1829.22
	786	118.58	173.46	211.053	350	485	655	885	1339	1767.74
	787	118.58	176.4	195.266	319	477	640	896	1293	1760.62
	788	151.9	186.2	180.309	312	444	634	894	1260	1601.13
	789	128.38	184.24	201.913	332	458	575	767	1218	1562.81
	790	127.4	157.78	182.802	293	393	591	819	1181	1476.39
	791	126.42	158.76	165.353	290	370	555	791	1096	1451.44
	792	112.7	147.98	173.662	308	427	552	736	1052	1401.54
	793	113.68	156.8	161.198	276	382	517	684	1036	1363.23
	794	123.48	147	143.749	260	329	503	666	1008	1283.93
	795	99.96	148.96	152.058	256	313	467	677	920	1238.49
	796	117.6	119.56	142.918	281	327	455	590	901	1130.68
	797	111.72	123.48	152.889	245	308	474	608	914	1155.63
	798	103.88	145.04	138.763	238	313	473	590	897	1188.59
	799	99.96	147.98	152.889	244	308	457	641	914	1141.37
	800	104.86	134.26	154.551	244	323	435	599	874	1053.16
	801	82.32	124.46	127.961	228	286	390	537	729	952.479
	802	92.12	119.56	136.27	173	257	359	515	680	949.806
	803	102.9	98	127.961	204	263	356	464	689	923.967
	804	90.16	108.78	110.512	186	244	353	440	672	827.739
	805	78.4	112.7	104.696	172	242	358	462	582	776.952
	806	82.32	101.92	109.681	168	212	308	442	581	761.805
	807	74.48	102.9	106.357	180	221	320	394	581	727.056
	808	87.22	104.86	96.3864	165	216	287	403	490	659.34
	809	77.42	92.12	119.652	186	195	273	359	531	688.743
	810	80.36	115.64	105.527	141	219	251	352	509	623.7
	811	62.72	93.1	93.8937	151	190	256	287	442	603.207
	812	67.62	98	79.7681	131	157	243	319	409	571.131
	813	79.38	82.32	97.2173	119	171	261	304	411	542.619
	814	52.92	72.52	76.4444	137	167	191	278	444	517.671
	815	71.54	73.5	82.2608	129	157	233	261	372	543.51
	816	71.54	59.78	66.4734	132	135	209	252	352	457.974
	817	48.02	74.48	74.7826	102	134	181	229	347	395.604
	818	45.08	66.64	68.9661	99	133	195	222	278	413.424
	819	45.08	78.4	66.4734	95	134	185	198	291	411.642
	820	39.2	59.78	53.1787	86	127	149	240	262	358.182
	821	34.3	55.86	58.1642	91	118	136	196	259	374.22
	822	57.82	50.96	60.657	76	102	126	170	235	335.016
	823	39.2	63.7	44.0386	79	98	136	146	216	299.376
	824	36.26	39.2	49.855	63	74	132	164	212	270.864
	825	24.5	45.08	40.715	66	83	131	138	205	261.063
	826	20.58	48.02	43.2077	59	79	95	117	200	233.442
	827	30.38	28.42	41.5459	67	58	95	117	151	198.693
	828	28.42	41.16	35.7294	52	54	78	131	159	199.584
	829	29.4	31.36	26.5894	53	76	81	96	144	179.091
	830	28.42	32.34	33.2367	37	53	74	100	157	150.579
	831	20.58	22.54	34.0676	52	62	63	86	124	179.091
	832	23.52	20.58	29.913	47	52	69	102	125	129.195
	833	23.52	31.36	22.4348	43	66	70	79	97	114.048
	834	12.74	17.64	28.2512	43	54	50	87	99	124.74
	835	10.78	13.72	18.2802	26	33	51	66	75	112.266
	836	12.74	18.62	24.9275	43	33	53	62	92	103.356
	837	15.68	11.76	19.1111	22	32	53	63	68	93.555
	838	11.76	18.62	24.9275	26	25	39	58	65	89.991
	839	12.74	12.74	12.4638	29	37	47	45	58	87.318
	840	8.82	15.68	14.1256	25	38	24	54	68	88.209
	841	9.8	11.76	11.6328	18	22	37	47	50	77.517
	842	12.74	13.72	9.97101	16	25	36	57	54	73.062
	843	11.76	9.8	11.6328	26	23	34	53	44	66.825
	844	7.84	13.72	14.1256	19	25	28	42	51	64.152
	845	6.86	7.84	14.1256	26	24	31	38	41	49.896
	846	10.78	13.72	11.6328	24	21	26	42	48	55.242
	847	3.92	4.9	9.97101	24	26	19	41	43	59.697
	848	5.88	5.88	5.81642	14	22	17	32	54	65.043
	849	10.78	3.92	10.8019	15	14	32	27	37	49.005
	850	8.82	5.88	7.47826	13	19	29	24	38	50.787
