# Supplementary material for: Mn2+-activated dual-wavelength emitting materials toward wearable optical fibre temperature sensor
Source: Nat Commun. 2022 Apr 20;13:2166. doi: 10.1038/s41467-022-29881-6 (PMC9021195; doi:10.1038/s41467-022-29881-6)
Supplement: Supplementary file 3 — Source data [file 41467_2022_29881_MOESM3_ESM.zip › Source Data/Figure 4e-propagation loss data of fiber.xlsx]

## Sheet: Sheet1
		Core-only-(Experimental data)				Core-only-(Fitting curve)				Core-Cladding (experimental data)				Core-Cladding (Fitting curve)
	x1 axis	y1 axis			x2 axis	y2 axis			x3 axis	y3 axis				x4 axis	y4 axis
	0.82	-0.30523			0.82	-0.14156			0.95	-0.41487				0.95	-0.45822
	1.7	-0.90287			0.8897	-0.18595			1.7	-0.70415				1.02798	-0.48172
	2.6	-1.16563			0.95939	-0.23033			2.29	-0.91992				1.10596	-0.50522
	3.4	-1.55862			1.02909	-0.27471			2.86	-1.12122				1.18394	-0.52872
	4.32	-2.1592			1.09879	-0.3191			3.76	-1.28407				1.26192	-0.55222
	4.97	-2.58418			1.16848	-0.36348			4.49	-1.42362				1.3399	-0.57572
	5.82	-3.51115			1.23818	-0.40786			5.24	-1.69546				1.41788	-0.59923
	6.82	-4.08776			1.30788	-0.45224			6.02	-2.01303				1.49586	-0.62273
	7.72	-4.60648			1.37758	-0.49663			7.81	-2.48728				1.57384	-0.64623
	--	--			1.44727	-0.54101			8.67	-2.85303				1.65182	-0.66973
	--	--			1.51697	-0.58539								1.7298	-0.69323
					1.58667	-0.62978								1.80778	-0.71674
					1.65636	-0.67416								1.88576	-0.74024
					1.72606	-0.71854								1.96374	-0.76374
					1.79576	-0.76293								2.04172	-0.78724
					1.86545	-0.80731								2.1197	-0.81074
					1.93515	-0.85169								2.19768	-0.83425
					2.00485	-0.89607								2.27566	-0.85775
					2.07455	-0.94046								2.35364	-0.88125
					2.14424	-0.98484								2.43162	-0.90475
					2.21394	-1.02922								2.5096	-0.92825
					2.28364	-1.07361								2.58758	-0.95176
					2.35333	-1.11799								2.66556	-0.97526
					2.42303	-1.16237								2.74354	-0.99876
					2.49273	-1.20676								2.82152	-1.02226
					2.56242	-1.25114								2.89949	-1.04576
					2.63212	-1.29552								2.97747	-1.06927
					2.70182	-1.3399								3.05545	-1.09277
					2.77152	-1.38429								3.13343	-1.11627
					2.84121	-1.42867								3.21141	-1.13977
					2.91091	-1.47305								3.28939	-1.16327
					2.98061	-1.51744								3.36737	-1.18678
					3.0503	-1.56182								3.44535	-1.21028
					3.12	-1.6062								3.52333	-1.23378
					3.1897	-1.65059								3.60131	-1.25728
					3.25939	-1.69497								3.67929	-1.28078
					3.32909	-1.73935								3.75727	-1.30428
					3.39879	-1.78373								3.83525	-1.32779
					3.46848	-1.82812								3.91323	-1.35129
					3.53818	-1.8725								3.99121	-1.37479
					3.60788	-1.91688								4.06919	-1.39829
					3.67758	-1.96127								4.14717	-1.42179
					3.74727	-2.00565								4.22515	-1.4453
					3.81697	-2.05003								4.30313	-1.4688
					3.88667	-2.09442								4.38111	-1.4923
					3.95636	-2.1388								4.45909	-1.5158
					4.02606	-2.18318								4.53707	-1.5393
					4.09576	-2.22756								4.61505	-1.56281
					4.16545	-2.27195								4.69303	-1.58631
					4.23515	-2.31633								4.77101	-1.60981
					4.30485	-2.36071								4.84899	-1.63331
					4.37455	-2.4051								4.92697	-1.65681
					4.44424	-2.44948								5.00495	-1.68032
					4.51394	-2.49386								5.08293	-1.70382
					4.58364	-2.53825								5.16091	-1.72732
					4.65333	-2.58263								5.23889	-1.75082
					4.72303	-2.62701								5.31687	-1.77432
					4.79273	-2.67139								5.39485	-1.79783
					4.86242	-2.71578								5.47283	-1.82133
					4.93212	-2.76016								5.55081	-1.84483
					5.00182	-2.80454								5.62879	-1.86833
					5.07152	-2.84893								5.70677	-1.89183
					5.14121	-2.89331								5.78475	-1.91533
					5.21091	-2.93769								5.86273	-1.93884
					5.28061	-2.98208								5.94071	-1.96234
					5.3503	-3.02646								6.01869	-1.98584
					5.42	-3.07084								6.09667	-2.00934
					5.4897	-3.11522								6.17465	-2.03284
					5.55939	-3.15961								6.25263	-2.05635
					5.62909	-3.20399								6.33061	-2.07985
					5.69879	-3.24837								6.40859	-2.10335
					5.76848	-3.29276								6.48657	-2.12685
					5.83818	-3.33714								6.56455	-2.15035
					5.90788	-3.38152								6.64253	-2.17386
					5.97758	-3.42591								6.72051	-2.19736
					6.04727	-3.47029								6.79848	-2.22086
					6.11697	-3.51467								6.87646	-2.24436
					6.18667	-3.55905								6.95444	-2.26786
					6.25636	-3.60344								7.03242	-2.29137
					6.32606	-3.64782								7.1104	-2.31487
					6.39576	-3.6922								7.18838	-2.33837
					6.46545	-3.73659								7.26636	-2.36187
					6.53515	-3.78097								7.34434	-2.38537
					6.60485	-3.82535								7.42232	-2.40888
					6.67455	-3.86974								7.5003	-2.43238
					6.74424	-3.91412								7.57828	-2.45588
					6.81394	-3.9585								7.65626	-2.47938
					6.88364	-4.00288								7.73424	-2.50288
					6.95333	-4.04727								7.81222	-2.52638
					7.02303	-4.09165								7.8902	-2.54989
					7.09273	-4.13603								7.96818	-2.57339
					7.16242	-4.18042								8.04616	-2.59689
					7.23212	-4.2248								8.12414	-2.62039
					7.30182	-4.26918								8.20212	-2.64389
					7.37152	-4.31357								8.2801	-2.6674
					7.44121	-4.35795								8.35808	-2.6909
					7.51091	-4.40233								8.43606	-2.7144
					7.58061	-4.44671								8.51404	-2.7379
					7.6503	-4.4911								8.59202	-2.7614
					7.72	-4.53548								8.67	-2.78491
