# Supplementary material for: Mn2+-activated dual-wavelength emitting materials toward wearable optical fibre temperature sensor
Source: Nat Commun. 2022 Apr 20;13:2166. doi: 10.1038/s41467-022-29881-6 (PMC9021195; doi:10.1038/s41467-022-29881-6)
Supplement: Supplementary file 3 — Source data [file 41467_2022_29881_MOESM3_ESM.zip › Source Data/Figure 5b-fluorescence responses to temperature.xlsx]

## Sheet: Sheet1
	Temperature dependent emission spectra of the fabricated fiber sensor
	Temperature(Celsius degree)	100	80	60	40	20	0	-20
	x axis	y1 axis	y2 axis	y3 axis	y4 axis	y5 axis	y6 axis	y7 axis
	350.06	0.584	-2.726	-0.546	-0.286	-0.356	-0.476	-3.916
	350.829	-2.116	-3.426	-2.746	-1.486	-3.556	-0.676	-4.616
	351.597	0.684	-0.626	-0.946	-1.686	0.744	0.124	-0.816
	352.366	-2.716	-3.526	-1.346	-4.586	-0.656	-3.776	-2.716
	353.134	0.384	0.574	-1.246	1.514	0.944	4.324	-2.616
	353.903	-1.416	-1.726	0.954	-2.286	-2.356	-2.976	-0.916
	354.671	2.284	1.974	5.654	4.414	6.844	2.224	4.784
	355.44	3.684	1.874	7.054	3.814	4.244	7.624	5.684
	356.208	6.084	4.774	4.454	6.714	3.644	6.524	6.584
	356.976	-2.916	-3.726	-0.046	-0.786	-0.856	-4.476	-0.916
	357.744	-2.816	-3.626	-1.946	-0.686	-2.256	-1.376	-0.316
	358.513	0.484	-0.326	5.854	3.114	2.544	3.424	2.484
	359.281	-5.016	-7.326	-6.146	-8.386	-4.456	-4.076	-5.016
	360.049	-3.316	-1.126	0.554	1.314	-0.756	0.124	-1.316
	360.817	4.584	6.274	8.954	4.714	4.144	3.524	9.584
	361.585	0.884	1.074	3.254	0.014	0.944	2.824	3.884
	362.353	-1.016	-2.826	-0.646	-2.386	-1.956	-2.076	0.484
	363.12	1.584	-0.226	2.954	-0.286	3.644	2.024	2.084
	363.888	-4.216	-2.026	-0.846	1.914	-0.656	2.224	-1.216
	364.656	4.784	1.474	3.654	2.414	5.844	1.224	2.784
	365.424	-0.016	-0.326	1.354	-0.886	2.044	0.424	-0.516
	366.191	3.484	0.174	2.854	-1.886	4.544	2.924	4.484
	366.959	-2.416	-1.226	-0.546	-0.286	0.644	1.524	2.084
	367.726	4.484	3.174	4.854	2.614	5.544	5.424	2.484
	368.494	0.584	1.774	5.954	5.214	3.144	5.024	4.084
	369.261	2.184	4.374	7.054	2.814	3.244	4.624	3.684
	370.029	-3.916	-1.726	-2.046	-1.286	-1.856	-0.976	1.084
	370.796	-4.416	-5.226	-1.546	-2.786	-1.856	-4.476	-0.916
	371.563	-0.116	-0.426	1.754	0.014	-2.556	-0.176	0.884
	372.331	0.484	-1.326	-0.646	-0.386	-0.456	0.424	0.484
	373.098	1.184	3.874	5.554	1.814	2.244	2.124	3.184
	373.865	2.684	7.374	7.554	6.814	4.244	5.124	8.184
	374.632	-1.216	-0.026	3.154	0.914	0.344	0.224	-0.216
	375.399	2.584	2.274	3.454	1.214	1.144	3.524	3.084
	376.166	4.884	3.074	3.754	3.514	5.944	1.324	6.884
	376.933	-0.016	-0.326	1.354	1.114	1.544	1.424	2.484
	377.7	-1.016	3.674	2.854	1.614	-0.956	2.924	1.984
	378.466	-4.916	-4.226	-7.046	-5.786	-4.356	-7.476	-5.916
	379.233	-4.516	-3.826	-4.646	-0.886	-0.956	-0.576	-3.516
	380	-6.016	-3.826	-4.146	-1.886	-4.456	-7.576	-3.016
	380.766	-2.116	-0.926	-0.246	-1.486	-0.056	-1.176	-2.616
	381.533	1.384	2.574	3.754	2.514	4.444	3.324	1.884
	382.3	-6.016	-3.826	-1.646	-5.886	-3.956	-1.076	-3.016
	383.066	2.384	1.574	3.754	2.014	1.944	3.324	6.384
	383.832	0.584	2.774	2.954	-1.786	5.144	2.024	-0.916
	384.599	-0.516	3.674	0.854	1.614	2.044	1.924	2.484
	385.365	-3.716	-5.026	0.154	-2.086	-6.656	-3.276	-4.216
	386.131	-0.616	-0.426	1.254	2.014	1.444	3.324	3.884
	386.898	-5.716	-3.526	-4.846	-4.086	-3.156	-3.776	-1.216
	387.664	-1.616	-1.426	-0.746	0.514	0.944	-0.176	3.384
	388.43	-6.616	-3.926	-3.246	-2.986	-1.056	-1.676	-3.616
	389.196	0.484	0.174	3.854	-0.886	3.544	1.924	3.484
	389.962	-0.516	-3.826	-0.146	1.614	-2.956	-2.576	-4.516
	390.728	-0.116	-0.926	1.254	-3.986	0.944	-2.676	-1.116
	391.494	-3.416	-3.226	-0.546	-1.286	-1.856	-2.976	-1.916
	392.26	-1.616	-0.426	3.254	-2.486	-2.056	-0.676	1.884
	393.025	-1.916	-5.226	-1.546	-4.786	-3.356	-1.976	-1.416
	393.791	2.084	4.774	2.954	4.714	5.144	4.024	6.084
	394.557	-3.616	-1.426	1.254	-1.486	-3.056	-1.176	0.884
	395.322	0.684	-0.626	1.554	0.314	0.244	0.624	4.184
	396.088	3.184	2.874	3.054	0.814	2.744	2.624	-1.316
	396.853	5.284	4.474	8.154	2.414	4.344	6.224	6.784
	397.619	1.584	3.274	2.454	1.714	2.644	3.024	1.084
	398.384	0.884	4.574	3.754	2.514	4.444	4.324	3.884
	399.15	-4.316	-5.126	0.554	-3.686	-6.756	-0.876	-3.816
	399.915	1.284	6.474	4.154	1.414	1.344	3.224	2.784
	400.68	-2.216	0.974	1.654	-1.086	0.344	4.224	1.784
	401.445	-4.116	-1.426	-2.746	-4.486	-2.556	-0.176	-3.116
	402.211	0.384	-1.926	1.754	0.014	-3.056	1.324	-2.616
	402.976	-0.316	-0.126	-0.446	-0.686	-2.256	3.124	0.184
	403.741	1.384	2.074	2.254	2.014	1.944	0.324	2.884
	404.506	-0.116	3.574	4.754	1.014	1.944	5.324	2.884
	405.271	2.084	2.774	8.454	3.714	6.644	4.524	3.084
	406.035	1.284	1.474	2.154	3.914	3.844	3.724	3.284
	406.8	1.184	2.874	5.054	4.814	3.744	2.624	6.184
	407.565	1.384	4.574	3.754	7.014	9.944	5.324	4.884
	408.33	5.684	3.874	6.554	7.814	5.744	4.124	7.184
	409.094	-4.316	-3.626	-0.946	-1.686	0.244	-1.876	2.684
	409.859	-5.216	-5.026	0.654	-2.586	-1.156	1.724	-0.216
	410.623	-0.116	0.074	3.254	3.514	0.944	-0.676	2.884
	411.388	-1.716	-2.026	-1.846	-0.086	1.844	0.224	2.784
	412.152	2.684	7.374	7.554	6.814	4.244	3.624	6.184
	412.917	2.084	-1.726	0.454	2.214	1.144	3.024	3.584
	413.681	-3.116	-3.426	-1.746	-3.486	-1.556	-1.676	0.384
	414.445	-0.516	-2.826	-0.646	1.114	-0.956	1.924	1.484
	415.21	1.684	3.374	1.554	5.314	3.244	5.624	5.184
	415.974	3.184	5.374	3.554	1.814	1.744	6.124	6.184
	416.738	1.484	3.674	4.354	3.614	5.044	2.924	3.984
	417.502	-3.416	-1.726	-1.546	-1.786	-2.356	-0.476	-0.916
	418.266	3.684	2.374	2.054	4.314	2.744	4.124	5.184
	419.03	1.884	0.074	4.754	3.014	2.944	1.824	3.384
	419.794	-1.716	1.974	3.154	-0.086	2.844	2.724	0.284
	420.557	3.684	7.374	5.554	2.814	6.744	7.624	5.684
	421.321	-3.316	1.374	2.554	-0.186	-1.256	-6.376	-0.316
	422.085	3.484	3.174	5.354	3.114	4.544	4.424	4.484
	422.849	0.684	2.374	0.554	-0.686	0.744	3.624	3.184
	423.612	1.684	0.374	-2.446	-1.686	-1.756	-1.876	1.684
	424.376	-2.216	1.474	2.154	-1.586	2.344	0.224	1.284
	425.139	6.884	5.074	12.254	6.514	6.444	7.824	8.384
	425.903	-0.516	3.174	2.854	-1.886	-0.456	0.924	1.484
	426.666	1.784	-2.526	3.654	3.414	1.844	2.224	3.284
	427.429	-4.016	-4.326	-1.646	-2.386	-3.456	-2.576	-1.516
	428.193	-1.216	-1.526	-2.346	-0.586	0.344	-1.276	-1.216
	428.956	0.584	1.774	2.954	1.714	2.644	5.024	3.584
	429.719	-1.316	-3.126	0.054	-3.186	-4.256	-0.376	-2.816
	430.482	1.384	0.074	3.254	2.014	4.944	1.824	2.884
	431.245	-0.316	-4.626	0.554	-7.186	-4.756	-3.376	-1.816
	432.008	1.284	0.974	3.654	0.414	3.844	4.224	3.784
	432.771	-3.016	4.174	2.854	1.114	5.044	-0.576	2.984
	433.534	0.984	0.674	1.854	-1.386	6.044	3.424	1.984
	434.297	1.384	2.074	2.754	1.514	1.444	3.824	3.384
	435.06	3.084	3.774	6.454	4.714	7.644	3.024	9.584
	435.822	-0.816	-0.126	-0.946	-6.186	-0.256	-3.376	-1.316
	436.585	-1.416	-2.226	-0.046	-0.786	2.144	-2.476	-3.416
	437.348	-2.516	2.674	0.854	-2.386	2.044	-1.076	0.484
	438.11	-0.716	-1.026	1.154	1.914	0.844	0.724	3.284
	438.873	1.384	0.074	-0.246	-0.986	0.444	2.824	5.884
	439.635	6.784	2.474	5.154	6.414	2.344	6.724	4.284
	440.398	-9.216	-8.526	-10.346	-5.586	-5.656	-3.776	-2.716
	441.16	1.184	3.874	2.554	2.314	1.744	1.624	2.184
	441.922	-0.816	-0.126	0.554	1.814	0.244	3.624	1.184
	442.684	-0.716	0.974	0.654	1.414	-1.656	2.224	0.284
	443.447	0.284	1.474	3.154	-1.086	1.844	0.224	5.784
	444.209	0.984	2.174	0.354	1.614	2.544	1.924	5.484
	444.971	3.784	2.474	3.654	5.914	5.344	6.224	7.284
	445.733	-0.216	-0.026	-1.346	-1.086	0.344	-2.276	0.784
	446.495	-1.316	0.374	2.054	2.314	2.244	1.624	5.184
	447.256	3.184	2.374	0.554	-2.686	3.744	2.624	3.684
	448.018	-3.016	-0.826	-2.146	0.114	-0.456	-2.576	-0.016
	448.78	2.984	0.674	4.354	3.114	0.544	3.424	4.984
	449.542	-1.116	-0.926	3.254	0.014	2.444	1.824	2.884
	450.303	6.184	6.874	6.054	5.814	7.244	6.624	8.184
	451.065	-1.616	2.074	0.754	4.014	1.944	3.324	2.884
	451.827	5.284	4.974	4.154	7.414	7.844	5.724	4.784
	452.588	0.984	1.174	5.354	4.114	6.544	3.924	5.984
	453.349	-9.616	-3.926	-4.746	-5.486	0.944	-0.676	-1.616
	454.111	1.284	4.474	4.654	4.414	6.844	2.724	4.784
	454.872	3.584	2.274	2.954	-0.786	2.644	3.024	3.584
	455.633	-4.716	-2.526	1.154	-0.086	2.844	1.224	-2.216
	456.395	-5.316	-3.626	-0.446	-0.186	0.244	0.124	2.684
	457.156	4.684	4.374	8.054	5.814	7.744	6.624	10.184
	457.917	6.584	8.774	9.454	7.214	9.644	11.024	9.084
	458.678	-1.216	-2.026	8.654	3.414	5.344	6.724	9.284
	459.439	-0.016	0.174	3.854	3.114	2.544	3.424	5.484
	460.2	3.184	1.374	2.554	6.314	2.744	7.124	6.684
	460.961	-3.216	0.974	0.154	-0.586	0.344	3.224	2.784
	461.721	1.184	4.874	7.054	6.314	11.244	9.124	10.184
	462.482	-1.716	-3.526	3.154	0.914	-1.656	1.224	2.784
	463.243	6.584	4.774	7.454	8.214	10.144	10.524	12.084
	464.003	-1.316	1.874	4.554	2.314	4.244	4.624	8.684
	464.764	0.684	-1.626	4.554	3.314	2.244	6.124	9.184
	465.524	2.684	3.874	3.554	3.314	4.744	7.124	6.684
	466.285	-2.016	-0.326	2.854	2.614	5.044	7.424	7.484
	467.045	6.384	8.574	5.754	9.514	11.444	13.324	13.884
	467.806	-3.216	-3.026	-0.346	-0.586	1.344	1.224	5.284
	468.566	1.884	6.574	5.754	7.514	5.444	9.824	7.384
	469.326	1.284	3.974	10.654	5.914	6.844	9.724	11.784
	470.086	7.484	8.674	11.354	10.614	9.044	14.924	13.984
	470.846	4.684	7.874	6.554	4.314	8.744	10.124	10.184
	471.607	2.784	4.974	5.154	6.914	8.344	10.224	13.784
	472.367	0.684	3.874	6.054	6.814	7.744	9.624	15.184
	473.126	0.684	3.374	8.054	10.314	6.744	7.124	14.184
	473.886	3.984	4.174	6.354	8.614	8.044	10.924	9.984
	474.646	1.284	7.474	7.154	4.914	12.344	13.224	13.284
	475.406	4.584	6.274	5.954	7.714	11.144	12.524	14.084
	476.166	6.184	10.874	7.054	12.814	11.244	18.624	15.684
	476.925	7.084	9.274	12.954	13.714	16.644	16.024	18.584
	477.685	11.684	13.374	14.054	16.814	17.244	20.124	21.184
	478.444	7.184	9.374	12.554	11.314	19.244	20.124	18.184
	479.204	8.784	6.474	12.654	9.414	14.844	18.724	19.784
	479.963	6.284	6.974	12.654	12.414	17.344	18.724	24.284
	480.723	3.584	4.274	12.954	11.714	11.644	22.024	26.084
	481.482	5.084	9.774	10.954	12.714	17.144	18.524	23.084
	482.241	10.984	11.174	21.854	20.114	24.044	33.924	34.484
	483	8.884	9.074	15.754	19.514	23.944	25.324	29.884
	483.76	11.984	14.674	20.354	20.114	30.044	36.424	39.984
	484.519	8.084	17.274	17.454	25.214	30.644	38.024	37.084
	485.278	11.684	14.374	19.554	22.814	28.244	33.124	37.684
	486.037	5.884	12.074	12.254	18.514	24.944	32.324	40.884
	486.795	4.884	10.074	18.254	23.014	24.944	39.824	40.384
	487.554	5.884	13.574	20.254	24.014	35.944	43.824	45.384
	488.313	9.484	17.174	22.354	28.114	37.044	49.424	64.984
	489.072	8.284	15.974	27.154	32.914	43.344	54.724	62.784
	489.83	4.384	14.574	21.254	36.014	44.444	60.824	76.884
	490.589	4.584	14.274	26.954	38.714	55.144	75.024	93.584
	491.348	3.884	12.074	30.254	41.514	65.444	87.824	112.384
	492.106	5.384	24.074	37.754	58.014	79.944	120.824	137.884
	492.864	-0.516	17.174	38.854	61.614	90.544	116.424	161.984
	493.623	6.684	24.374	53.554	75.814	109.244	159.124	196.184
	494.381	12.584	38.774	60.954	99.214	136.144	181.024	241.084
	495.139	16.684	36.874	71.054	112.314	160.244	218.124	267.684
	495.898	7.584	39.774	88.454	123.214	191.144	250.024	320.584
	496.656	-8.116	47.074	82.254	136.514	201.944	279.324	365.384
	497.414	19.784	77.974	114.654	178.414	253.844	344.224	423.284
	498.172	32.484	92.674	144.354	209.614	297.044	390.924	505.984
	498.93	46.384	115.574	168.254	253.514	327.944	434.324	565.384
	499.688	51.784	117.474	191.154	280.414	391.844	489.224	631.784
	500.445	66.584	142.774	214.454	309.714	408.644	528.524	696.084
	501.203	83.884	164.074	254.754	333.514	461.944	613.324	752.884
	501.961	134.984	208.674	306.854	425.614	536.044	687.424	838.984
	502.719	190.784	272.974	365.654	464.914	625.844	772.224	930.784
	503.476	207.484	312.674	403.854	508.614	648.544	825.424	984.984
	504.234	241.384	328.574	445.754	551.014	717.944	893.824	1029.38
	504.991	301.984	409.174	515.854	642.114	791.544	953.924	1133.98
	505.749	359.984	457.174	568.354	698.614	848.044	1043.92	1190.98
	506.506	408.484	515.174	633.854	761.114	930.544	1129.92	1289.48
	507.263	433.984	573.174	679.854	806.114	983.044	1190.92	1373.48
	508.021	518.884	645.074	758.254	925.014	1087.44	1295.32	1481.88
	508.778	574.384	706.074	858.254	1013.01	1183.94	1381.32	1576.88
	509.535	633.484	775.674	906.854	1083.11	1264.54	1476.92	1681.48
	510.292	703.684	857.374	999.554	1166.31	1367.24	1600.62	1777.18
	511.049	771.684	920.374	1077.05	1244.81	1445.24	1704.62	1913.68
	511.806	827.484	972.674	1145.85	1324.61	1570.54	1833.42	2036.98
	512.563	868.384	1048.57	1246.25	1444.51	1668.94	1973.32	2212.38
	513.32	935.884	1124.07	1318.25	1562.01	1811.44	2089.82	2372.88
	514.076	1011.98	1197.17	1433.35	1660.11	1931.04	2263.42	2554.48
	514.833	1091.18	1284.37	1535.05	1767.31	2039.24	2395.12	2706.18
	515.59	1163.38	1364.57	1641.75	1854.51	2208.44	2553.32	2881.88
	516.346	1252.88	1475.57	1717.25	1990.01	2344.94	2730.82	3076.88
	517.103	1327.18	1542.37	1814.55	2127.31	2461.24	2866.12	3252.18
	517.859	1385.98	1632.17	1887.85	2233.11	2613.04	3034.42	3434.98
	518.616	1446.08	1708.27	1995.95	2332.21	2712.64	3209.02	3664.08
	519.372	1488.18	1782.87	2069.55	2447.31	2868.74	3319.12	3819.18
	520.128	1568.78	1850.47	2175.65	2558.41	2986.84	3501.22	4023.78
	520.885	1634.98	1931.67	2256.35	2633.11	3090.04	3634.92	4154.48
	521.641	1682.78	1997.47	2312.15	2722.41	3187.34	3727.22	4294.78
	522.397	1736.58	2041.77	2370.95	2808.21	3289.64	3819.52	4433.58
	523.153	1762.38	2095.07	2428.25	2862.01	3348.94	3955.82	4576.88
	523.909	1832.58	2161.77	2518.95	2947.71	3456.64	4050.02	4699.08
	524.665	1847.38	2218.07	2550.25	3014.51	3498.44	4120.32	4796.88
	525.421	1877.38	2237.57	2577.75	3034.51	3586.44	4189.32	4853.88
	526.177	1919.88	2252.07	2615.25	3108.01	3653.94	4242.82	4909.88
	526.932	1937.28	2292.47	2677.65	3097.41	3664.34	4305.72	4938.78
	527.688	1951.48	2316.67	2706.85	3150.11	3706.04	4307.42	5046.48
	528.444	1972.98	2327.67	2723.85	3171.61	3699.04	4385.42	5041.48
	529.199	1998.28	2329.97	2719.65	3186.41	3724.84	4375.72	5050.28
	529.955	2016.18	2345.87	2729.55	3226.31	3746.74	4378.62	5092.68
	530.71	1999.28	2333.97	2731.15	3200.41	3772.34	4389.72	5125.28
	531.465	2014.08	2346.77	2738.95	3236.21	3745.64	4389.02	5098.58
	532.221	2010.48	2337.17	2742.85	3210.11	3758.04	4382.42	5051.48
	532.976	2022.08	2324.77	2728.95	3207.21	3753.14	4345.02	5066.58
	533.731	1980.18	2340.87	2720.55	3175.81	3739.74	4339.12	5023.18
	534.486	1990.38	2331.57	2695.75	3185.51	3720.44	4338.32	5008.38
	535.241	1979.88	2318.07	2693.75	3157.01	3698.94	4287.82	4961.38
	535.996	1972.48	2298.17	2680.35	3144.11	3677.54	4277.92	4940.98
	536.751	1965.08	2269.77	2654.45	3099.71	3635.64	4248.02	4914.58
	537.506	1932.88	2260.07	2646.25	3063.51	3583.94	4193.82	4860.38
	538.261	1920.58	2239.27	2603.45	3083.21	3557.14	4153.02	4834.08
	539.016	1882.18	2241.87	2582.55	3026.81	3504.74	4099.62	4797.18
	539.771	1874.68	2216.87	2555.05	3002.81	3499.24	4060.12	4696.18
	540.525	1833.98	2158.17	2511.85	2922.11	3401.54	3977.92	4608.48
	541.28	1815.68	2119.87	2457.55	2849.81	3361.24	3938.12	4567.68
	542.034	1789.28	2083.47	2439.15	2853.41	3322.34	3866.22	4495.28
	542.789	1750.58	2075.27	2380.95	2817.71	3266.14	3804.52	4429.08
	543.543	1735.78	2042.47	2370.65	2722.41	3206.34	3737.22	4358.78
	544.298	1704.98	2020.67	2314.85	2714.61	3164.54	3683.92	4278.48
	545.052	1688.38	1937.57	2274.25	2665.01	3089.94	3631.32	4200.38
	545.806	1663.28	1904.47	2239.65	2593.91	3053.84	3531.72	4138.28
	546.56	1633.98	1924.17	2217.35	2573.61	3024.04	3508.92	4057.48
	547.314	1607.28	1861.47	2201.65	2538.91	2954.84	3462.22	4002.78
	548.068	1564.58	1824.77	2124.45	2489.71	2879.14	3403.52	3913.08
	548.822	1552.08	1806.77	2111.95	2459.71	2879.64	3348.52	3884.58
	549.576	1523.98	1768.67	2061.85	2414.11	2824.04	3280.92	3837.48
	550.33	1485.98	1760.67	2041.85	2350.11	2760.04	3227.42	3789.98
	551.084	1490.38	1734.57	1986.25	2340.51	2718.94	3200.32	3708.38
	551.838	1452.98	1689.67	1993.85	2319.11	2713.54	3145.92	3652.48
	552.591	1447.88	1677.57	1932.75	2276.51	2674.44	3096.82	3659.38
	553.345	1425.98	1670.17	1941.35	2238.61	2631.54	3094.92	3588.98
	554.099	1401.58	1635.77	1902.45	2216.71	2595.14	3055.02	3589.08
	554.852	1396.28	1614.47	1873.15	2216.41	2584.84	3045.22	3526.28
	555.605	1360.08	1619.77	1862.95	2165.21	2563.14	2979.52	3473.58
	556.359	1352.18	1569.37	1831.05	2127.81	2478.24	2941.62	3460.68
	557.112	1348.58	1561.27	1821.45	2129.21	2478.64	2931.52	3433.58
	557.865	1322.68	1581.87	1799.55	2085.81	2463.24	2899.12	3397.68
	558.618	1293.38	1519.57	1785.75	2076.51	2410.44	2850.32	3329.88
	559.372	1255.88	1516.07	1723.25	2028.51	2397.94	2812.32	3304.88
	560.125	1279.88	1471.07	1722.25	2017.51	2368.44	2782.32	3242.88
	560.878	1258.38	1467.07	1662.75	1973.51	2312.94	2753.32	3222.88
	561.631	1231.08	1442.77	1665.45	1939.21	2298.14	2694.02	3217.58
	562.383	1214.08	1423.77	1658.45	1962.21	2274.64	2677.52	3142.08
	563.136	1167.88	1386.07	1638.75	1913.51	2236.44	2612.82	3098.88
	563.889	1150.98	1371.17	1608.35	1863.61	2189.54	2588.92	3046.98
	564.642	1141.88	1366.07	1585.75	1846.51	2176.44	2546.32	3003.88
	565.394	1139.68	1324.87	1532.55	1813.31	2145.74	2519.62	2976.68
	566.147	1095.28	1318.47	1515.65	1795.41	2096.34	2488.72	2941.78
	566.899	1082.88	1301.07	1499.25	1782.01	2070.44	2478.82	2912.38
	567.652	1084.68	1270.37	1481.55	1751.81	2046.24	2419.62	2880.68
	568.404	1061.68	1246.37	1476.05	1713.81	2039.24	2400.12	2862.68
	569.156	1062.88	1217.57	1443.25	1706.01	1990.44	2372.32	2808.88
	569.909	1042.88	1247.07	1446.25	1690.51	1971.44	2371.82	2815.88
	570.661	1022.88	1213.57	1433.75	1672.01	1990.44	2319.82	2753.88
	571.413	1022.48	1199.67	1410.35	1643.11	1946.04	2323.92	2720.98
	572.165	1004.18	1199.37	1416.55	1637.81	1954.24	2313.62	2713.18
	572.917	997.484	1194.67	1391.85	1637.11	1937.04	2264.92	2692.48
	573.669	1002.08	1177.77	1412.95	1613.71	1892.64	2253.02	2699.58
	574.421	995.084	1169.27	1386.45	1608.71	1915.14	2269.52	2673.08
	575.173	998.184	1168.37	1389.55	1612.81	1887.24	2238.12	2672.18
	575.924	989.284	1160.97	1377.15	1615.91	1885.34	2254.22	2692.28
	576.676	983.884	1152.57	1364.75	1606.51	1890.94	2244.32	2678.38
	577.428	977.984	1159.17	1354.85	1596.61	1888.04	2229.92	2628.98
	578.179	986.384	1149.07	1370.75	1595.01	1867.44	2253.82	2665.38
	578.931	962.384	1155.57	1340.25	1595.51	1864.94	2207.32	2640.38
	579.682	973.484	1164.67	1370.35	1593.61	1861.54	2210.42	2656.48
	580.433	969.284	1155.97	1353.65	1589.91	1880.34	2219.22	2623.28
	581.185	950.284	1149.97	1344.15	1584.41	1882.34	2198.22	2617.78
	581.936	958.184	1141.37	1327.55	1573.81	1861.24	2194.62	2631.68
	582.687	947.984	1126.17	1333.85	1582.61	1860.54	2207.92	2613.98
	583.438	957.284	1133.47	1352.15	1556.41	1869.84	2210.72	2600.78
	584.189	936.184	1116.87	1343.05	1578.81	1840.24	2207.12	2597.18
	584.94	941.984	1132.67	1345.35	1578.11	1833.54	2217.92	2583.48
	585.691	931.984	1116.17	1327.35	1570.11	1855.54	2187.42	2606.48
	586.442	954.584	1141.77	1338.95	1577.71	1843.64	2184.52	2578.58
	587.193	945.484	1123.17	1330.35	1548.61	1845.04	2186.92	2570.98
	587.943	937.884	1106.57	1330.75	1574.51	1848.94	2172.82	2581.38
	588.694	962.484	1122.17	1334.35	1566.11	1850.04	2193.42	2580.48
	589.445	932.484	1124.67	1339.35	1576.61	1842.54	2171.92	2567.98
	590.195	913.584	1122.27	1317.95	1562.21	1851.64	2168.52	2555.08
	590.946	943.684	1120.87	1303.55	1560.31	1868.74	2180.62	2559.68
	591.696	934.284	1136.97	1326.65	1574.41	1863.84	2167.72	2551.28
	592.446	926.884	1113.07	1342.75	1563.01	1846.44	2197.32	2566.38
	593.197	935.884	1119.57	1334.75	1597.51	1857.44	2180.32	2574.38
	593.947	928.784	1131.97	1342.65	1578.91	1884.34	2193.72	2570.78
	594.697	933.984	1138.17	1353.85	1590.61	1894.04	2209.42	2596.48
	595.447	943.384	1115.07	1330.75	1586.01	1882.44	2211.82	2580.38
	596.197	939.784	1139.97	1357.65	1601.41	1903.34	2217.22	2603.28
	596.947	942.484	1135.17	1360.85	1625.61	1904.04	2239.42	2624.48
	597.697	946.884	1161.07	1375.25	1636.01	1911.94	2247.32	2650.38
	598.447	948.084	1164.77	1386.45	1637.71	1920.64	2268.52	2651.58
	599.197	968.584	1172.77	1404.95	1660.21	1959.14	2264.02	2660.58
	599.946	961.984	1180.17	1414.85	1663.61	1977.54	2296.92	2667.48
	600.696	984.384	1185.07	1421.75	1683.51	1970.94	2328.82	2695.88
	601.446	985.584	1181.27	1419.95	1720.21	1994.14	2331.02	2739.08
	602.195	994.584	1213.27	1451.45	1712.71	2036.14	2387.52	2770.08
	602.945	1010.98	1213.17	1472.85	1728.11	2040.04	2396.92	2805.48
	603.694	1003.18	1217.37	1457.55	1731.81	2042.74	2360.12	2785.68
	604.443	1008.98	1254.67	1490.35	1757.11	2105.54	2414.42	2851.98
	605.192	1006.88	1245.07	1502.25	1774.51	2105.44	2455.82	2877.88
	605.942	1031.08	1253.27	1508.95	1795.71	2127.14	2478.02	2889.58
	606.691	1036.48	1260.67	1519.85	1809.61	2130.54	2505.92	2897.48
	607.44	1044.68	1278.37	1532.55	1830.81	2171.74	2519.62	2948.68
	608.189	1042.88	1272.07	1542.75	1823.01	2152.44	2530.32	2962.38
	608.938	1050.98	1290.17	1549.35	1863.11	2199.04	2552.42	2978.98
	609.687	1052.08	1296.27	1581.45	1874.21	2194.64	2563.02	2985.08
	610.435	1062.58	1311.27	1569.95	1888.71	2209.64	2596.02	3009.58
	611.184	1087.08	1327.77	1607.95	1885.21	2231.14	2620.52	3024.58
	611.933	1087.98	1342.67	1589.35	1902.11	2248.04	2656.92	3049.48
	612.681	1090.18	1339.87	1615.05	1901.31	2271.74	2645.62	3091.18
	613.43	1092.98	1351.17	1613.85	1928.11	2317.04	2687.92	3118.48
	614.178	1103.48	1327.67	1627.35	1951.61	2320.54	2675.42	3119.48
	614.927	1105.18	1375.87	1643.55	1980.81	2328.24	2709.12	3166.18
	615.675	1122.18	1375.37	1654.05	1965.81	2352.74	2736.12	3148.68
	616.423	1111.88	1373.57	1657.75	1963.01	2346.94	2749.82	3198.88
	617.172	1107.18	1348.87	1664.55	2017.31	2352.74	2752.12	3213.18
	617.92	1112.98	1386.67	1682.35	2023.61	2384.04	2788.42	3248.98
	618.668	1129.38	1393.07	1699.25	2033.51	2398.94	2793.32	3237.38
	619.416	1131.88	1401.07	1686.25	2025.51	2401.94	2805.82	3235.88
	620.164	1116.18	1407.87	1699.55	2022.81	2395.74	2842.12	3291.68
	620.912	1158.78	1401.97	1715.15	2083.91	2436.34	2853.22	3313.78
	621.66	1133.28	1414.97	1725.65	2050.41	2448.34	2873.72	3293.78
	622.407	1160.68	1443.87	1723.55	2099.31	2479.74	2895.12	3349.68
	623.155	1143.78	1437.47	1713.65	2091.41	2481.84	2897.72	3378.28
	623.903	1139.08	1419.27	1749.95	2091.21	2483.64	2906.02	3364.58
	624.65	1159.28	1442.97	1765.15	2141.91	2512.84	2955.22	3382.28
	625.398	1146.68	1446.37	1775.55	2135.31	2488.24	2974.62	3415.68
	626.145	1149.78	1466.47	1777.65	2127.41	2574.84	2981.72	3451.28
	626.893	1165.08	1474.27	1795.45	2164.21	2557.14	3005.02	3458.58
	627.64	1180.18	1475.87	1810.05	2166.81	2571.74	3033.62	3497.68
	628.387	1190.28	1486.97	1796.15	2179.41	2592.34	3031.72	3502.28
	629.134	1197.08	1489.27	1841.45	2195.71	2610.64	3084.52	3556.58
	629.881	1210.08	1502.77	1841.45	2222.71	2636.64	3082.52	3577.58
	630.628	1222.68	1495.37	1853.05	2213.31	2663.74	3113.12	3587.18
	631.375	1216.78	1508.47	1868.65	2242.41	2673.34	3132.72	3612.28
	632.122	1224.68	1521.87	1883.55	2255.31	2682.74	3141.62	3666.18
	632.869	1219.18	1531.87	1871.55	2234.31	2695.74	3182.12	3650.18
	633.616	1218.38	1539.07	1873.25	2304.01	2730.44	3168.82	3691.38
	634.363	1232.38	1539.07	1900.25	2301.51	2734.44	3212.82	3702.88
	635.109	1214.48	1540.17	1890.35	2295.11	2731.04	3209.92	3716.98
	635.856	1230.78	1557.47	1933.15	2320.91	2757.34	3248.22	3739.28
	636.602	1247.58	1568.27	1908.95	2328.71	2761.64	3240.02	3774.08
	637.349	1254.18	1581.87	1938.55	2331.81	2812.74	3291.12	3777.18
	638.095	1252.58	1572.27	1942.95	2355.21	2788.64	3290.52	3792.08
	638.842	1248.58	1566.77	1956.45	2332.21	2806.14	3300.52	3822.58
	639.588	1265.08	1565.77	1959.95	2346.71	2801.64	3320.52	3857.08
	640.334	1263.18	1578.87	1952.55	2355.31	2857.24	3335.12	3845.18
	641.08	1246.18	1576.87	1962.55	2376.81	2822.74	3348.12	3864.68
	641.826	1272.28	1613.97	2002.15	2383.41	2828.34	3340.72	3848.28
	642.572	1262.48	1601.17	1987.35	2388.61	2866.54	3362.42	3884.48
	643.318	1269.98	1600.67	1972.85	2366.11	2878.54	3381.92	3871.98
	644.064	1264.68	1614.37	1974.55	2384.31	2880.24	3368.62	3872.18
	644.81	1261.08	1591.77	1981.45	2402.71	2858.64	3394.52	3857.58
	645.555	1267.18	1583.37	1979.05	2396.31	2871.74	3366.12	3899.18
	646.301	1232.78	1614.97	1961.65	2392.41	2856.34	3389.72	3891.78
	647.047	1256.88	1596.07	1968.25	2366.01	2852.44	3361.82	3905.88
	647.792	1226.18	1604.37	1951.05	2399.81	2829.24	3376.12	3882.68
	648.538	1252.28	1580.97	1944.15	2370.91	2846.84	3340.72	3890.28
	649.283	1249.98	1573.17	1952.85	2371.11	2853.54	3328.42	3856.98
	650.028	1236.88	1558.57	1934.25	2371.51	2843.94	3323.82	3836.38
	650.774	1236.48	1585.67	1938.35	2337.11	2817.54	3325.42	3818.98
	651.519	1222.78	1554.97	1923.65	2381.41	2840.84	3322.72	3822.28
	652.264	1209.98	1543.67	1922.35	2338.61	2816.54	3289.92	3785.98
	653.009	1214.08	1549.77	1935.95	2357.71	2785.14	3278.02	3759.08
	653.754	1217.78	1536.47	1940.15	2338.91	2816.84	3286.72	3760.78
	654.499	1199.38	1532.57	1917.25	2310.51	2780.44	3257.82	3760.38
	655.244	1207.48	1533.17	1892.35	2280.61	2783.04	3258.42	3751.98
	655.988	1205.08	1536.27	1884.45	2296.71	2759.14	3250.02	3731.58
	656.733	1192.98	1523.67	1903.85	2290.11	2738.04	3225.92	3683.98
	657.478	1182.88	1523.57	1881.25	2268.01	2731.44	3215.32	3688.88
	658.222	1169.88	1509.07	1851.75	2246.51	2711.44	3178.82	3675.88
	658.967	1191.68	1488.37	1878.05	2265.81	2707.24	3195.12	3664.18
	659.711	1172.98	1477.17	1849.35	2244.11	2703.54	3146.42	3644.98
	660.456	1181.28	1491.97	1834.65	2245.41	2705.34	3149.22	3598.78
	661.2	1175.68	1490.37	1846.55	2211.81	2649.74	3133.12	3611.18
	661.944	1156.68	1466.37	1825.55	2203.31	2643.74	3111.12	3616.18
	662.688	1145.68	1468.37	1816.55	2198.81	2639.24	3081.12	3577.68
	663.433	1140.58	1447.77	1802.45	2192.71	2637.14	3064.52	3558.58
	664.177	1123.48	1434.67	1790.35	2162.61	2615.04	3053.42	3547.98
	664.921	1115.38	1425.57	1774.75	2177.01	2595.44	3034.32	3495.38
	665.664	1118.58	1415.27	1783.95	2166.71	2555.64	3021.02	3486.58
	666.408	1112.98	1428.17	1756.35	2154.11	2577.54	2997.42	3487.48
	667.152	1133.58	1418.77	1749.45	2118.21	2553.14	2993.02	3453.08
	667.896	1099.78	1390.97	1726.15	2122.41	2518.84	2994.22	3404.28
	668.639	1100.58	1387.77	1728.45	2100.71	2514.14	2958.02	3378.08
	669.383	1079.88	1376.07	1721.25	2107.51	2501.44	2940.32	3364.88
	670.126	1078.68	1377.37	1691.05	2072.31	2461.74	2898.62	3316.18
	670.87	1066.18	1357.87	1647.55	2061.81	2450.24	2862.12	3298.18
	671.613	1055.58	1352.27	1664.95	2014.21	2440.64	2856.02	3244.08
	672.357	1034.78	1339.47	1659.15	2008.41	2384.34	2828.22	3220.78
	673.1	1036.58	1320.77	1640.95	2006.21	2394.14	2801.02	3193.08
	673.843	1033.68	1320.87	1615.05	1989.31	2361.74	2735.12	3168.18
	674.586	1013.38	1291.57	1593.25	1950.51	2339.44	2704.82	3096.88
	675.329	1011.58	1291.27	1597.45	1936.21	2327.14	2698.52	3101.08
	676.072	1012.68	1254.87	1573.05	1910.31	2291.24	2661.62	3050.18
	676.815	985.284	1250.47	1571.15	1913.91	2277.34	2651.72	3015.78
	677.558	967.584	1226.27	1531.95	1858.21	2231.64	2616.52	2955.08
	678.301	964.284	1216.97	1520.65	1847.41	2214.34	2548.22	2925.28
	679.043	935.384	1218.57	1503.75	1824.51	2169.44	2522.32	2886.88
	679.786	935.084	1208.77	1497.45	1778.71	2153.14	2496.02	2832.58
	680.528	922.784	1186.47	1458.15	1793.41	2116.34	2445.22	2828.28
	681.271	932.884	1174.57	1445.75	1767.51	2085.44	2444.82	2781.88
	682.013	903.584	1149.27	1428.45	1747.71	2086.64	2410.52	2748.08
	682.756	885.784	1138.97	1390.65	1703.91	2011.84	2366.72	2702.78
	683.498	865.984	1129.67	1379.85	1689.11	2008.04	2315.92	2635.98
	684.24	866.284	1119.47	1364.15	1659.91	1965.84	2317.72	2594.28
	684.982	845.684	1083.87	1335.05	1630.31	1960.24	2255.62	2556.18
	685.724	848.984	1083.17	1324.35	1610.61	1930.54	2240.92	2515.98
	686.466	834.484	1053.67	1308.35	1588.61	1881.54	2172.92	2490.98
	687.208	807.384	1037.57	1280.25	1577.51	1860.94	2154.82	2431.88
	687.95	807.184	1048.87	1273.55	1539.31	1813.74	2120.12	2416.68
	688.692	804.884	1014.57	1250.25	1517.01	1805.44	2088.32	2351.88
	689.434	782.684	997.874	1214.55	1489.81	1766.74	2031.12	2323.18
	690.175	772.584	974.274	1228.45	1464.71	1753.14	2017.02	2286.08
	690.917	757.184	972.874	1197.55	1447.81	1701.24	1994.12	2243.68
	691.658	746.384	937.574	1189.25	1430.01	1691.44	1978.32	2213.38
	692.4	739.184	936.874	1150.55	1381.81	1668.24	1932.12	2191.68
	693.141	724.084	943.774	1132.45	1400.71	1633.64	1902.52	2139.08
	693.883	710.884	913.574	1121.25	1354.51	1613.44	1866.82	2107.38
	694.624	716.184	905.374	1112.05	1337.31	1581.74	1854.12	2081.68
	695.365	703.984	892.674	1096.35	1305.11	1541.04	1802.42	2044.98
	696.106	686.984	882.174	1079.35	1304.11	1541.04	1797.42	2002.98
	696.847	676.084	862.274	1054.45	1271.71	1500.14	1759.52	1972.08
	697.588	665.984	851.174	1040.35	1261.11	1475.54	1716.92	1927.48
	698.329	663.284	836.974	1015.65	1252.41	1447.34	1711.72	1909.28
	699.07	653.584	816.774	1029.45	1223.21	1439.64	1665.52	1893.58
	699.811	650.384	805.074	993.754	1203.51	1396.94	1634.82	1843.38
	700.551	628.584	798.274	980.954	1185.71	1381.64	1601.52	1811.58
	701.292	612.484	773.174	950.854	1154.11	1366.04	1571.42	1762.98
	702.032	617.184	788.874	954.054	1143.81	1343.24	1554.12	1752.18
	702.773	608.184	746.874	921.554	1125.31	1325.74	1506.12	1708.68
	703.513	592.084	748.274	911.454	1089.21	1297.14	1506.52	1678.58
	704.254	573.584	731.774	877.454	1087.21	1270.64	1450.52	1655.58
	704.994	576.784	721.474	879.654	1063.91	1277.34	1452.72	1623.28
	705.734	562.484	706.674	873.854	1062.61	1227.54	1407.42	1577.48
	706.474	553.584	700.774	869.954	1018.21	1198.14	1387.02	1559.58
	707.214	533.084	690.774	839.454	1000.21	1191.14	1382.02	1505.58
	707.954	531.184	678.374	827.054	980.814	1156.74	1329.12	1517.68
	708.694	526.084	664.774	793.454	951.214	1126.14	1308.02	1475.58
	709.434	518.184	645.874	800.054	949.314	1109.24	1277.62	1456.18
	710.174	514.984	631.674	785.854	929.114	1081.54	1250.92	1414.98
	710.914	492.584	623.774	753.454	907.214	1062.64	1247.02	1386.58
	711.653	489.684	615.374	758.054	907.814	1049.24	1202.62	1360.18
	712.393	479.984	600.174	733.854	872.614	1036.54	1197.92	1323.98
	713.132	472.284	583.974	727.654	863.414	1030.34	1179.72	1301.28
	713.872	469.484	568.674	706.854	856.614	996.044	1135.92	1269.98
	714.611	462.484	573.174	703.354	826.114	968.044	1110.42	1244.48
	715.35	437.584	560.274	686.454	808.714	940.144	1093.02	1219.58
	716.09	433.384	537.574	660.754	798.014	942.444	1066.82	1184.88
	716.829	428.384	546.074	656.754	781.014	916.444	1039.32	1170.38
	717.568	413.984	520.174	631.354	756.114	891.544	1017.42	1134.98
	718.307	416.284	508.474	626.154	747.414	864.844	991.724	1123.28
	719.046	397.284	492.974	609.154	733.914	847.344	972.224	1096.78
	719.785	389.084	498.774	597.454	718.214	828.644	956.524	1043.08
	720.523	385.684	482.874	570.554	690.814	805.744	925.124	1035.68
	721.262	371.684	473.374	563.554	683.314	801.744	922.624	1004.18
	722.001	361.584	464.774	577.954	668.214	777.144	881.524	1005.08
	722.739	353.784	448.974	551.654	658.914	771.344	882.224	971.784
	723.478	348.984	445.174	541.854	646.614	751.044	867.424	960.484
	724.216	348.484	439.674	534.854	629.614	746.044	846.924	935.984
	724.955	346.384	427.574	511.754	614.014	724.444	827.324	915.384
	725.693	333.284	417.474	506.154	596.414	699.344	796.224	884.784
	726.431	325.284	407.474	494.154	589.914	686.344	798.724	893.784
	727.17	327.484	401.174	484.854	576.114	673.044	769.924	855.984
	727.908	316.584	399.274	484.954	565.714	668.644	752.524	830.584
	728.646	305.684	379.874	465.554	556.814	632.744	731.124	807.684
	729.384	299.484	369.174	456.854	541.614	619.044	713.424	793.984
	730.121	289.284	361.474	451.154	528.914	620.844	704.724	781.784
	730.859	287.884	354.074	431.754	514.514	599.944	671.824	746.384
	731.597	281.584	351.274	432.954	496.714	586.144	684.024	733.584
	732.335	280.784	348.974	416.154	501.414	586.344	660.224	729.784
	733.072	274.684	330.874	407.554	493.814	562.244	642.124	706.184
	733.81	263.484	335.174	395.854	477.114	553.544	624.924	691.984
	734.547	268.284	329.474	399.154	476.414	546.844	612.724	691.284
	735.285	254.884	310.074	383.254	446.514	536.444	594.324	669.384
	736.022	245.984	312.174	382.354	447.614	509.544	596.424	651.484
	736.759	239.484	299.174	361.854	435.114	507.544	560.424	630.484
	737.496	239.384	301.574	364.254	418.514	486.444	563.324	631.384
	738.234	233.084	303.274	354.454	429.714	482.644	554.524	608.084
	738.971	220.384	282.574	336.754	406.014	461.944	515.324	584.384
	739.708	230.284	276.974	338.654	405.414	457.344	527.224	586.784
	740.444	223.584	276.274	332.954	391.714	450.144	517.024	560.084
	741.181	222.184	269.874	331.054	390.314	445.744	522.624	549.184
	741.918	209.684	260.374	320.554	367.814	425.244	490.624	527.184
	742.655	206.684	257.374	307.554	369.314	422.244	482.124	524.184
	743.391	206.584	247.274	302.954	359.214	414.644	466.524	508.084
	744.128	197.184	244.874	293.054	347.814	400.744	448.624	491.684
	744.864	194.984	246.174	292.354	336.614	394.544	443.424	494.484
	745.601	191.184	241.374	280.554	340.814	384.244	433.124	489.184
	746.337	192.784	236.474	285.654	332.914	382.844	424.724	479.284
	747.073	182.284	229.974	280.154	317.914	375.344	418.224	456.284
	747.809	181.084	231.274	273.954	318.714	363.644	412.024	452.084
	748.545	176.584	213.274	264.954	310.714	350.644	403.524	439.084
	749.281	169.084	217.274	256.954	298.214	346.644	393.024	429.584
	750.017	160.884	202.074	248.754	290.514	341.944	374.824	430.384
	750.753	169.784	206.474	246.654	288.414	332.844	372.724	423.284
	751.489	162.484	194.674	236.354	288.614	327.544	368.924	397.484
	752.225	151.984	192.674	230.854	276.114	322.544	355.424	390.984
	752.961	160.684	182.374	233.554	272.314	300.744	359.124	396.684
	753.696	154.384	184.074	219.754	260.014	291.944	343.324	380.384
	754.432	159.684	195.874	233.054	265.314	306.244	339.124	375.684
	755.167	144.284	179.974	216.654	249.414	289.844	329.724	361.284
	755.902	145.584	177.774	220.954	247.714	283.644	323.524	361.584
	756.638	140.184	172.374	205.554	240.814	268.744	310.624	350.184
	757.373	133.984	170.674	198.354	226.114	270.544	301.424	335.984
	758.108	126.184	157.874	196.554	223.814	262.744	293.624	330.184
	758.843	131.384	156.074	201.754	231.514	264.444	289.324	321.884
	759.578	130.484	151.174	186.354	227.114	258.044	289.924	302.984
	760.313	127.484	157.674	188.854	225.114	246.544	283.924	312.984
	761.048	128.384	152.574	188.754	212.014	243.944	275.824	314.384
	761.783	118.784	144.974	172.154	206.414	235.344	260.224	288.284
	762.518	118.284	146.974	174.654	196.414	233.344	262.724	289.784
	763.252	106.384	135.574	163.254	186.514	219.444	249.824	271.884
	763.987	104.584	132.774	155.954	188.214	211.644	243.524	268.084
	764.721	105.284	135.974	157.654	179.414	212.344	240.724	269.284
	765.456	107.384	131.574	157.754	184.514	205.444	236.324	258.384
	766.19	96.784	121.474	148.154	171.414	199.844	232.724	248.784
	766.924	98.484	121.674	146.354	169.114	194.544	221.424	237.984
	767.659	104.684	123.874	147.054	169.314	190.744	216.124	236.184
	768.393	101.584	124.274	141.454	166.214	193.644	212.524	235.584
	769.127	104.784	117.474	149.154	164.414	190.844	217.224	238.284
	769.861	95.584	121.774	132.954	155.714	179.144	211.024	231.584
	770.595	92.684	114.874	136.054	155.814	172.744	206.624	211.184
	771.329	89.084	106.774	131.454	148.714	175.144	196.024	215.584
	772.062	82.084	109.274	132.454	147.214	165.144	190.524	201.084
	772.796	84.184	107.374	126.054	143.314	161.244	186.624	200.684
	773.53	76.684	97.874	115.554	130.314	152.744	174.124	187.184
	774.263	80.684	98.874	113.054	132.314	145.744	175.624	189.684
	774.997	82.584	98.774	120.954	136.214	151.644	173.024	197.584
	775.73	74.984	97.674	108.354	123.614	143.044	161.424	172.984
	776.464	71.584	84.274	108.954	123.714	137.644	167.524	178.584
	777.197	76.084	88.274	110.454	125.214	137.644	158.524	180.084
	777.93	67.784	86.474	105.154	121.914	135.344	150.724	171.284
	778.663	71.484	85.174	101.854	117.114	136.544	149.424	167.984
	779.396	72.584	87.774	100.954	118.714	129.144	145.024	162.084
	780.129	65.984	83.174	97.854	115.114	125.044	141.424	160.984
	780.862	67.184	80.874	102.054	110.814	125.244	142.124	153.684
	781.595	62.384	82.074	98.754	110.014	119.944	139.824	153.384
	782.328	68.284	72.974	89.654	108.914	121.844	129.724	138.284
	783.06	58.884	70.074	83.254	96.014	113.444	128.824	142.384
	783.793	56.184	74.374	85.554	97.314	113.744	121.124	141.684
	784.526	52.184	71.374	81.554	97.814	111.244	124.124	134.684
	785.258	52.184	63.874	82.554	92.814	102.244	117.624	133.684
	785.99	56.584	68.774	78.454	93.714	106.144	121.524	129.084
	786.723	53.784	61.974	78.654	91.414	98.844	113.724	129.784
	787.455	52.584	62.774	74.954	89.214	98.144	108.024	120.584
	788.187	50.284	64.474	71.654	90.414	98.844	109.724	124.284
	788.919	50.084	57.774	69.454	80.714	102.144	108.524	120.584
	789.651	55.084	58.774	70.454	86.214	97.144	103.024	113.584
	790.383	48.184	55.374	67.554	81.314	89.744	97.624	114.184
	791.115	43.384	55.574	64.754	78.514	83.444	97.824	108.384
	791.847	42.984	51.674	63.854	75.114	83.544	98.924	98.984
	792.579	49.984	57.174	69.354	79.114	90.544	102.424	109.484
	793.31	42.684	51.374	63.054	72.314	81.744	90.624	98.184
	794.042	40.284	48.974	62.154	74.914	81.344	92.724	103.784
	794.773	38.884	53.074	57.254	69.514	74.944	87.824	95.884
	795.505	40.584	45.774	57.454	63.714	78.644	88.524	97.584
	796.236	43.484	54.674	63.854	71.114	75.044	90.924	98.984
	796.967	43.484	54.674	58.354	69.114	74.044	88.924	96.484
	797.698	42.384	48.574	60.254	66.514	75.444	86.824	93.384
	798.43	32.184	43.874	52.054	59.314	69.744	77.624	88.684
	799.161	45.184	43.374	58.054	60.814	75.244	80.624	91.184
	799.892	37.084	44.774	48.954	61.714	68.644	74.524	87.084
	800.623	36.684	47.374	50.554	62.314	71.744	79.624	88.684
	801.353	37.784	43.474	53.154	57.914	67.844	76.224	84.284
	802.084	25.584	38.774	51.454	47.214	62.644	72.024	81.084
	802.815	35.284	36.974	53.154	54.914	63.844	72.724	79.784
	803.545	37.484	44.674	51.854	59.614	66.044	71.424	83.484
	804.276	33.284	39.474	49.654	53.914	64.344	64.724	77.284
	805.006	30.984	31.174	39.354	48.614	54.044	63.424	73.984
	805.737	33.484	37.174	45.854	58.614	60.044	70.924	79.484
	806.467	34.484	38.174	53.354	54.614	62.044	63.924	73.984
	807.197	29.284	35.474	43.654	50.914	61.344	60.724	75.784
	807.927	31.984	32.174	42.854	49.614	61.544	62.924	68.984
	808.657	28.784	37.474	41.154	48.414	59.344	62.724	71.284
	809.387	28.284	34.474	41.154	49.914	54.344	62.224	69.784
	810.117	27.384	36.074	45.754	46.014	56.944	61.324	70.384
	810.847	35.584	34.274	47.454	51.214	58.144	61.024	66.584
	811.577	29.684	35.874	42.554	47.814	53.244	53.624	68.184
	812.307	27.784	35.474	43.154	48.414	52.344	62.724	70.284
	813.036	28.484	35.174	41.354	46.614	50.544	65.924	65.984
	813.766	24.684	33.874	39.554	43.314	54.744	55.624	64.184
	814.495	24.484	33.174	37.354	43.614	51.044	56.924	64.984
	815.225	23.284	32.974	38.154	47.414	43.844	53.224	62.784
	815.954	24.884	30.574	38.754	42.014	47.444	55.824	63.884
	816.683	25.184	34.874	36.554	47.314	50.244	57.124	65.184
	817.413	15.784	20.974	25.654	31.914	38.844	44.224	50.784
	818.142	20.284	27.474	34.154	33.414	43.844	39.224	54.284
	818.871	18.584	27.274	29.454	33.214	41.644	53.024	56.084
	819.6	22.484	25.674	32.854	38.114	45.544	49.424	55.984
	820.328	26.184	36.874	37.554	38.814	47.744	53.124	60.184
	821.057	25.084	28.274	33.454	42.214	45.644	51.024	61.584
	821.786	18.484	23.674	28.854	32.114	39.044	50.424	53.984
	822.515	18.384	23.574	26.254	31.014	37.944	42.824	57.884
	823.243	26.284	27.474	35.154	34.914	45.844	49.224	54.784
	823.972	21.284	21.974	32.654	35.414	36.844	45.224	50.284
	824.7	22.384	22.074	27.254	34.514	33.944	40.324	49.384
	825.428	18.884	21.574	27.254	28.514	34.944	40.324	48.884
	826.157	16.984	20.174	25.854	31.114	32.544	41.924	46.484
	826.885	19.784	26.974	31.154	33.914	38.344	48.724	52.784
	827.613	11.684	17.374	25.054	23.814	30.244	37.124	43.684
	828.341	23.084	21.274	34.454	35.714	41.644	43.024	51.584
	829.069	15.384	18.074	20.754	28.514	31.944	38.824	40.884
	829.797	14.084	17.774	21.954	32.214	34.644	38.024	44.084
	830.525	19.184	22.374	30.054	31.814	32.244	34.124	45.184
	831.252	18.284	25.974	27.654	35.914	36.844	42.724	44.284
	831.98	18.484	22.174	27.854	27.114	36.544	39.424	45.984
	832.708	14.284	14.474	21.154	21.414	28.344	38.224	37.284
	833.435	12.484	18.674	20.854	28.114	32.044	33.424	39.484
	834.163	21.584	24.274	30.954	33.714	33.144	44.024	48.584
	834.89	18.784	18.974	24.154	28.914	32.844	37.724	37.284
	835.617	11.184	14.374	21.054	22.314	23.744	30.624	39.684
	836.344	16.084	19.274	25.454	27.214	37.144	39.024	43.584
	837.072	9.784	16.974	22.154	20.914	29.344	29.724	34.284
	837.799	16.184	18.874	22.554	25.814	32.744	38.624	39.684
	838.526	12.684	17.874	21.554	22.314	31.744	30.624	37.684
	839.252	16.984	21.674	27.854	26.614	31.544	40.424	42.984
	839.979	21.684	24.874	30.054	31.314	38.244	36.624	47.184
	840.706	7.884	19.074	21.754	20.514	26.444	31.324	36.884
	841.433	7.184	11.374	19.054	17.314	25.744	26.124	32.684
	842.159	13.884	19.574	25.254	26.014	32.944	29.824	43.384
	842.886	20.384	22.074	25.754	27.514	32.444	38.324	44.384
	843.612	13.784	12.474	17.154	24.914	28.344	31.724	31.784
	844.339	7.584	17.274	20.454	19.714	28.144	27.024	35.084
	845.065	17.384	19.574	23.254	24.514	30.444	39.324	40.884
	845.791	13.084	15.274	20.454	25.714	30.144	30.024	35.584
	846.517	11.884	20.574	20.754	24.014	29.444	28.824	39.384
	847.243	11.784	8.974	12.154	21.414	21.344	25.724	34.784
	847.969	15.284	17.974	25.154	26.414	28.344	34.224	36.784
	848.695	14.684	15.874	19.554	28.314	26.744	33.124	37.684
	849.421	13.184	15.374	22.054	24.314	27.244	31.124	39.684
	850.147	9.384	15.574	15.754	15.014	20.944	25.324	31.884
	850.872	13.784	19.474	22.154	26.414	28.344	30.724	38.784
	851.598	12.484	12.674	19.354	19.614	24.544	29.424	31.984
	852.323	17.184	14.374	23.054	17.314	22.744	28.624	35.684
	853.049	10.484	11.174	18.354	19.614	22.544	29.924	32.984
	853.774	15.684	16.874	20.054	22.814	27.244	32.124	36.684
	854.499	13.584	14.774	20.454	23.714	27.144	30.024	32.584
	855.225	10.784	16.974	18.654	20.414	25.844	29.724	31.284
	855.95	14.484	17.674	22.354	25.114	30.544	30.924	36.484
	856.675	11.884	7.574	15.754	15.514	20.444	26.324	27.384
	857.4	5.984	10.674	12.854	17.614	21.044	23.924	29.484
	858.125	8.284	8.474	13.654	17.414	18.844	22.224	25.784
	858.849	8.784	7.974	10.654	12.914	17.844	21.224	20.784
	859.574	8.684	11.374	15.054	18.314	23.244	29.124	34.184
	860.299	14.384	16.074	22.254	25.514	24.444	30.824	34.884
	861.023	6.484	9.674	10.354	15.114	21.044	23.424	26.984
	861.748	9.084	13.774	17.454	15.714	25.144	26.024	28.084
	862.472	7.484	14.674	14.854	18.114	22.544	25.424	34.984
	863.197	16.084	17.274	21.454	23.714	27.144	30.524	37.084
	863.921	8.484	13.674	13.854	18.114	23.044	22.924	27.984
	864.645	11.584	10.774	16.954	16.714	21.644	25.024	27.084
	865.369	10.584	15.774	17.954	16.214	25.644	28.024	31.584
	866.093	9.084	8.274	13.454	14.714	21.144	22.524	25.584
	866.817	14.784	16.474	21.654	26.914	27.344	31.724	35.284
	867.541	13.084	14.274	18.954	17.714	25.644	25.524	33.584
	868.265	11.784	13.474	19.154	21.414	22.844	23.224	29.284
	868.989	8.884	11.074	16.254	17.014	19.444	25.824	27.884
	869.712	4.784	10.974	13.154	14.414	17.344	18.224	26.284
	870.436	11.284	16.474	16.154	19.914	25.844	26.724	31.784
	871.159	11.184	12.374	12.554	17.814	20.244	24.124	25.184
	871.883	9.184	15.874	17.054	22.314	22.744	27.124	27.684
	872.606	4.484	12.174	11.854	12.614	18.544	19.424	26.484
	873.329	6.684	10.374	14.554	15.314	16.744	20.124	26.684
	874.052	8.984	12.674	15.854	15.114	22.044	24.424	27.484
	874.776	7.684	12.374	16.054	17.314	21.244	20.624	28.684
	875.499	10.184	9.874	16.054	18.814	19.744	21.624	27.684
	876.221	4.684	9.874	10.054	13.314	18.744	20.124	24.684
	876.944	12.384	7.574	12.254	17.014	20.944	20.824	25.884
	877.667	6.984	9.674	13.354	18.114	23.544	23.424	29.984
	878.39	6.084	7.774	9.954	15.214	19.144	21.524	24.584
	879.112	5.784	9.974	12.154	12.914	13.344	23.224	24.284
	879.835	10.284	13.474	16.654	17.914	21.344	25.724	27.784
	880.557	8.884	10.574	12.254	15.514	19.944	20.324	25.384
	881.28	12.084	12.274	12.954	19.214	19.644	23.024	24.084
	882.002	11.884	15.574	17.254	17.514	22.944	25.324	31.884
	882.724	12.284	15.474	18.654	24.414	24.844	26.224	33.784
	883.446	11.484	13.674	18.854	19.114	28.044	23.424	26.984
	884.169	11.684	11.374	17.554	18.814	22.244	26.624	27.184
	884.891	14.584	16.774	18.454	16.714	22.144	30.024	31.084
	885.612	10.984	12.674	16.854	18.114	21.044	24.924	29.984
	886.334	6.684	7.374	12.554	15.814	16.244	24.124	23.184
	887.056	7.884	9.074	13.754	16.514	21.444	18.824	25.884
	887.778	3.784	5.974	9.154	9.414	13.344	17.224	22.784
	888.499	7.884	11.074	13.254	15.014	19.444	20.324	24.884
	889.221	8.484	8.674	15.854	15.614	18.044	21.924	28.984
	889.942	6.984	8.174	15.854	16.114	17.544	16.424	25.984
	890.664	3.184	7.374	10.554	10.814	16.744	22.124	25.184
	891.385	4.484	4.674	8.354	12.614	13.544	14.924	16.484
	892.106	9.484	10.674	10.854	10.614	20.044	25.424	24.984
	892.827	5.684	9.374	8.554	9.814	13.244	20.124	25.684
	893.548	2.884	6.574	11.254	10.014	15.444	18.324	20.884
	894.269	8.484	13.674	16.354	23.114	21.044	24.924	28.484
	894.99	5.684	10.874	9.054	16.314	18.744	20.124	23.684
	895.711	8.584	13.274	18.454	13.214	22.144	25.524	28.584
	896.432	15.084	14.774	15.954	17.714	21.144	28.524	28.084
	897.152	6.684	9.374	15.554	15.814	18.744	21.124	27.184
	897.873	10.984	12.174	16.354	17.114	21.544	24.424	26.484
	898.593	10.084	10.274	13.954	19.214	16.644	22.024	26.584
	899.314	6.484	13.174	14.854	18.614	18.544	19.424	24.484
	900.034	7.484	10.174	10.854	14.614	18.044	19.424	25.484
	900.754	8.084	8.774	12.454	14.714	17.144	22.524	24.084
	901.474	10.384	10.074	15.254	18.514	21.944	26.824	29.384
	902.194	1.484	7.174	9.854	10.614	13.044	18.424	17.484
	902.914	7.984	11.674	9.854	14.114	10.044	19.924	19.984
	903.634	12.984	14.174	17.354	18.114	21.044	22.924	28.984
	904.354	6.984	8.174	10.354	12.114	11.544	18.424	22.484
	905.074	10.384	11.074	14.754	16.514	20.944	19.824	27.384
	905.794	8.484	12.174	12.354	14.114	20.044	16.424	26.984
	906.513	11.484	12.674	13.354	11.114	17.544	19.424	22.984
	907.233	7.784	10.474	12.154	14.914	13.344	20.224	25.284
	907.952	5.684	9.374	15.554	17.814	20.244	23.624	25.684
	908.672	4.284	8.474	11.154	14.414	16.844	15.224	23.784
	909.391	11.584	12.774	15.954	19.714	21.644	22.524	28.084
	910.11	7.284	7.974	14.654	14.414	15.344	14.724	21.284
	910.829	7.984	11.674	19.854	15.614	19.544	23.424	29.984
	911.548	0.884	4.574	7.754	10.014	12.944	18.324	21.384
	912.267	10.384	12.574	12.754	12.014	16.944	21.824	23.884
	912.986	8.184	13.374	13.054	16.314	18.744	23.124	26.184
	913.705	7.484	11.674	14.854	19.114	17.544	20.424	28.984
	914.423	6.484	6.174	9.854	15.114	17.544	14.924	26.984
	915.142	10.484	11.674	17.354	16.614	22.044	21.924	25.984
	915.861	11.984	13.674	15.354	18.114	20.044	23.424	31.484
	916.579	7.084	6.274	13.954	11.714	16.644	17.024	23.084
	917.298	10.984	10.174	14.354	13.114	19.044	22.924	28.984
	918.016	11.684	15.874	18.554	18.314	25.244	23.624	28.684
	918.734	12.784	16.474	14.154	19.914	22.344	26.224	27.284
	919.452	9.684	12.874	16.554	18.814	17.744	23.624	25.684
	920.17	13.884	13.074	19.254	16.514	22.944	23.824	26.884
	920.888	8.884	8.574	14.754	14.014	19.944	17.824	24.384
	921.606	5.684	8.874	11.054	12.314	14.244	17.624	21.684
	922.324	2.484	4.174	11.354	13.114	13.544	17.424	23.484
	923.042	6.884	12.574	11.254	16.514	18.944	17.324	21.884
	923.759	9.384	10.074	11.254	17.014	17.444	23.324	19.884
	924.477	12.984	14.674	15.854	22.114	23.044	23.424	28.484
	925.194	8.184	13.874	13.554	15.814	18.744	23.124	26.184
	925.912	5.584	9.774	12.454	16.714	17.644	20.524	20.584
	926.629	11.684	10.374	16.554	16.314	21.744	19.624	23.184
	927.346	9.184	11.874	15.054	17.814	19.744	23.624	26.684
	928.064	3.284	4.974	9.654	13.914	13.344	20.224	19.284
	928.781	4.584	9.274	7.454	12.714	15.644	14.524	24.084
	929.498	11.584	10.274	14.954	11.714	17.644	20.024	25.084
	930.215	1.384	4.574	8.254	10.514	14.444	19.824	20.384
	930.932	5.484	11.174	13.354	18.614	16.544	20.424	24.484
	931.648	15.184	17.874	18.054	19.314	22.244	27.624	32.184
	932.365	7.684	10.874	11.554	11.314	13.244	23.624	21.184
	933.082	10.284	11.974	12.654	17.414	15.844	23.224	26.784
	933.798	2.284	4.474	11.654	12.914	12.844	17.724	19.284
	934.515	9.284	12.974	15.154	18.914	17.344	22.224	31.284
	935.231	1.184	7.874	11.054	11.814	13.244	19.124	20.184
	935.947	13.784	14.474	15.154	18.414	19.844	24.724	28.784
	936.663	7.684	8.874	12.054	11.314	15.244	18.124	22.184
	937.38	3.084	7.274	9.454	12.714	17.144	15.024	26.584
	938.096	5.984	9.674	9.854	13.114	18.044	19.924	24.984
	938.811	4.284	9.474	15.654	9.914	17.344	20.224	18.784
	939.527	5.784	8.974	13.154	15.914	19.344	18.724	24.284
	940.243	6.284	11.474	10.654	12.914	15.844	17.224	24.284
	940.959	7.384	10.074	13.754	12.514	18.944	20.824	22.884
	941.674	11.784	17.474	14.654	18.414	20.344	21.224	28.284
	942.39	8.584	8.274	12.954	14.714	14.644	24.024	24.584
	943.105	8.184	8.374	14.554	15.814	18.744	21.124	24.184
	943.821	8.684	14.874	14.054	14.314	20.244	22.124	25.184
	944.536	8.284	12.974	13.154	14.914	19.344	23.224	26.284
	945.251	5.184	5.374	9.054	10.814	16.244	16.124	21.184
	945.966	4.484	6.674	8.854	11.614	15.044	16.424	20.984
	946.682	2.684	2.874	8.554	10.814	13.244	14.624	16.684
	947.396	8.784	10.974	16.154	16.914	18.344	20.724	25.784
	948.111	8.884	9.074	12.754	14.514	15.944	20.324	21.884
	948.826	9.784	9.974	15.154	13.914	20.844	20.724	23.784
	949.541	10.684	12.874	16.054	16.314	21.744	22.624	22.684
	950.255	13.084	16.774	17.954	18.714	22.644	31.524	33.084
	950.97	9.784	12.474	11.654	17.414	16.844	25.224	25.784
	951.685	8.884	11.074	13.254	13.514	19.944	22.824	26.384
	952.399	5.484	11.674	10.854	12.114	19.544	19.424	21.984
	953.113	9.984	9.674	9.854	14.114	21.044	23.924	24.484
	953.827	8.184	6.874	10.554	15.314	15.244	18.124	22.684
	954.542	2.484	7.674	9.354	11.614	12.044	16.924	23.484
	955.256	9.584	13.774	15.954	18.214	20.644	21.524	27.084
	955.97	10.784	8.974	13.654	15.414	19.844	20.724	24.784
	956.683	11.184	10.374	16.554	16.314	18.744	21.624	23.684
	957.397	9.784	14.974	11.654	17.414	17.844	24.724	28.284
	958.111	4.884	14.074	15.254	15.514	15.944	21.324	23.384
	958.825	7.784	10.974	12.154	12.914	15.844	21.224	21.784
	959.538	3.084	7.774	12.954	13.214	15.644	18.524	23.584
	960.252	5.184	11.874	12.054	13.814	16.244	20.624	23.684
	960.965	8.884	11.074	14.254	17.014	17.944	22.324	27.884
	961.678	8.284	5.474	13.154	11.414	14.844	16.224	19.784
	962.392	7.684	10.874	16.054	14.314	19.244	20.624	23.684
	963.105	4.784	7.474	10.654	12.414	12.844	20.224	20.784
	963.818	9.784	8.474	12.154	13.914	17.844	18.224	22.284
	964.531	2.184	6.374	8.054	4.814	12.244	16.124	16.684
	965.244	4.284	7.974	11.154	12.414	12.344	16.224	19.284
	965.956	7.084	7.774	11.454	11.214	18.144	15.524	20.584
	966.669	6.684	2.374	8.554	11.814	11.744	17.624	19.184
	967.382	9.784	9.474	15.154	14.414	20.344	20.224	22.284
	968.094	8.084	9.274	13.454	14.214	17.144	18.024	19.084
	968.807	5.984	8.174	15.354	11.114	12.544	18.924	19.484
	969.519	9.884	14.574	17.754	16.514	17.444	22.824	24.884
	970.232	7.984	10.674	13.354	14.614	20.044	22.424	22.984
	970.944	8.984	8.174	10.854	11.114	14.544	17.424	17.484
	971.656	4.084	7.274	12.454	9.214	13.144	18.524	17.084
	972.368	3.784	7.474	7.654	9.914	13.844	13.724	18.284
	973.08	2.884	3.074	8.754	14.014	10.444	13.324	14.884
	973.792	5.084	11.274	12.454	16.214	19.644	17.524	22.084
	974.504	2.384	3.574	10.254	11.514	13.444	12.324	15.384
	975.215	9.884	9.574	19.254	16.514	19.444	19.824	24.384
	975.927	5.884	5.574	7.754	9.014	9.944	12.324	15.884
	976.639	6.684	9.374	10.554	11.314	13.744	14.124	18.684
	977.35	6.284	5.474	12.654	10.414	11.844	13.724	17.784
	978.061	5.184	5.374	6.554	9.314	10.244	12.124	12.684
	978.773	4.584	4.774	6.454	5.714	9.644	10.024	11.084
	979.484	3.884	4.574	8.754	7.014	9.944	9.824	12.884
	980.195	1.984	2.174	4.854	5.114	5.544	7.424	10.984
	980.906	6.284	5.974	12.154	9.914	12.844	12.724	12.784
	981.617	3.584	4.774	9.454	9.214	10.644	12.524	13.584
	982.328	2.384	1.074	3.254	8.514	5.444	10.824	12.384
	983.039	5.184	7.374	9.054	7.314	9.744	11.124	14.184
	983.749	-0.716	3.474	3.654	7.914	5.344	13.724	9.784
	984.46	8.884	12.074	11.254	12.014	13.944	16.824	14.884
	985.171	3.384	1.074	2.254	5.014	5.944	6.824	8.884
	985.881	3.384	5.074	7.754	7.014	7.944	12.324	13.884
	986.591	1.384	3.574	7.254	3.514	6.944	8.324	8.884
	987.302	4.084	4.774	6.954	6.714	7.144	7.524	12.584
	988.012	4.684	6.374	6.554	9.314	7.244	9.624	11.184
	988.722	4.084	6.274	7.954	8.214	8.144	11.024	10.584
	989.432	-1.316	-2.126	1.054	2.814	1.744	3.624	2.684
	990.142	3.084	0.774	4.954	7.714	6.644	6.024	7.584
	990.852	0.384	-2.426	3.254	6.014	3.944	5.324	10.884
	991.562	1.384	0.074	1.754	6.014	4.444	5.824	6.884
	992.271	4.284	2.974	2.654	6.414	5.344	3.724	7.284
	992.981	-1.716	-0.026	3.154	1.414	6.344	4.724	5.284
	993.69	2.484	2.174	5.354	3.614	8.044	7.424	7.484
	994.4	5.684	6.874	9.054	9.314	8.744	11.124	11.684
	995.109	0.984	3.174	5.854	5.614	4.044	7.424	8.484
	995.818	1.284	3.474	4.654	4.414	6.344	5.224	7.284
	996.528	1.884	0.074	0.754	5.014	4.444	6.324	7.384
	997.237	-0.016	-0.826	-0.146	-2.386	0.044	2.924	3.484
	997.946	5.784	3.974	5.154	6.414	7.844	8.224	5.284
	998.655	1.084	-2.226	0.454	-0.786	4.144	1.524	2.584
	999.364	3.184	4.374	6.054	4.814	8.744	5.624	6.184
	1000.07	1.584	1.774	1.954	1.714	3.644	1.024	5.584
	1000.78	-2.216	-2.026	2.154	1.414	5.844	1.224	3.784
	1001.49	-0.616	-2.426	1.254	-1.986	1.444	-0.176	3.884
	1002.2	0.084	-0.226	1.454	-0.786	2.144	1.524	6.084
	1002.91	1.884	-0.926	4.254	1.514	2.944	4.324	4.884
	1003.62	1.284	2.474	4.654	1.914	4.844	3.724	3.784
	1004.32	0.984	2.174	5.854	1.114	4.044	8.424	7.984
	1005.03	4.184	0.874	4.554	4.314	3.744	7.124	6.184
	1005.74	4.384	6.074	9.754	6.014	9.444	7.824	10.884
	1006.45	6.284	6.974	5.654	3.914	7.844	8.724	10.284
	1007.15	-1.816	0.874	-0.946	3.814	-1.256	3.624	1.184
	1007.86	3.284	2.474	5.154	4.914	5.344	8.224	6.784
	1008.57	-1.916	1.274	2.454	-0.286	5.144	4.524	6.584
	1009.28	-3.016	-1.826	-0.646	-0.386	-0.456	1.424	-0.016
	1009.99	-6.516	-6.326	2.854	-5.886	-0.956	-1.076	1.484
	1010.69	1.084	-2.726	-1.546	-0.286	1.644	2.024	1.584
	1011.4	-0.416	3.774	2.454	2.714	2.144	5.024	3.084
	1012.11	-2.016	-0.326	0.854	2.114	3.044	4.424	3.984
	1012.82	-0.516	-0.826	-1.146	0.114	0.044	-0.576	3.984
	1013.52	2.284	2.474	3.654	6.914	4.344	5.224	6.284
	1014.23	8.284	7.974	5.654	10.414	11.844	6.224	10.284
	1014.94	-1.016	-1.826	-0.146	0.614	-1.956	0.924	4.484
	1015.64	-2.016	-0.326	0.354	-0.886	-0.456	-2.076	0.484
	1016.35	4.884	1.074	4.754	2.014	6.444	3.824	5.384
	1017.06	2.384	2.074	6.254	3.514	5.444	2.824	4.884
	1017.76	2.184	3.374	2.554	2.814	4.244	4.624	3.184
	1018.47	0.984	-0.326	-1.146	1.114	1.544	3.424	1.984
	1019.18	0.384	2.074	3.254	2.514	3.944	4.324	3.384
	1019.88	1.084	-0.226	1.454	2.214	3.144	2.524	1.584
	1020.59	0.384	-0.426	1.254	3.514	0.944	2.824	1.884
	1021.29	1.684	3.874	6.554	4.314	2.744	4.624	3.184
	1022	-4.216	-3.526	-1.846	-3.086	-2.656	-1.776	-2.216
	1022.71	5.484	4.674	5.354	3.614	9.044	3.424	4.484
	1023.41	0.984	1.174	1.354	0.614	1.544	2.924	2.984
	1024.12	-3.916	-3.726	-4.046	-1.286	-0.856	-2.476	-1.416
	1024.83	-0.516	1.674	2.354	1.614	2.044	3.424	5.984
	1025.53	4.184	3.374	6.554	6.314	5.244	4.124	7.684
	1026.24	-0.616	2.574	1.254	3.014	1.944	4.824	2.884
	1026.94	1.184	4.874	7.054	6.814	6.244	3.624	4.184
	1027.65	-0.916	1.774	2.454	1.214	3.144	5.024	4.584
	1028.35	6.184	5.874	5.554	7.814	9.244	4.624	6.684
	1029.06	-1.116	-1.926	0.254	-0.986	-0.556	-1.176	0.884
	1029.76	-3.116	-1.926	-1.246	-1.486	0.944	-2.676	2.884
	1030.47	0.184	3.374	5.054	3.814	7.244	0.624	4.684
	1031.17	-3.816	-0.126	1.054	-0.686	1.744	1.624	1.684
	1031.88	0.884	-0.426	0.754	-1.486	0.444	2.324	4.884
	1032.58	-3.216	1.474	3.654	2.414	-0.156	3.724	4.284
	1033.29	4.684	3.374	9.554	8.814	1.244	8.624	7.684
	1033.99	-4.816	-4.626	-0.446	-6.686	-0.256	-1.376	-1.816
	1034.7	1.284	2.974	2.654	2.914	2.344	2.224	1.284
	1035.4	0.584	-1.226	3.954	-0.786	-0.356	-1.476	1.584
	1036.11	-2.016	-1.826	1.354	-3.386	-0.956	-2.576	-2.016
	1036.81	-1.716	-3.526	-0.846	-3.586	-3.156	-2.776	-1.216
	1037.51	1.484	0.674	0.354	1.114	3.044	2.424	6.984
	1038.22	4.084	6.774	4.954	1.714	7.144	7.024	4.084
	1038.92	-3.116	-3.426	-3.246	-4.486	-4.556	-3.176	-2.116
	1039.63	3.984	3.174	4.354	5.114	0.544	2.424	1.484
	1040.33	-1.516	-6.326	-1.646	-0.886	2.544	-0.576	0.484
	1041.03	1.184	-1.126	3.554	0.314	0.744	5.624	4.184
	1041.74	3.484	1.674	2.854	2.114	3.044	3.424	2.984
	1042.44	-1.716	-0.026	-0.846	-1.586	2.844	1.224	0.784
	1043.14	3.084	0.774	3.454	3.214	3.644	3.524	4.084
	1043.85	0.684	1.374	3.054	2.314	0.244	-1.376	2.684
	1044.55	-6.016	-5.326	-6.146	-4.886	-4.456	-5.076	-4.016
	1045.25	3.584	-0.726	1.454	3.714	5.144	4.024	4.084
	1045.96	3.184	3.374	5.554	2.814	6.244	3.124	3.684
	1046.66	2.484	-0.826	0.854	-0.386	2.044	2.424	2.984
	1047.36	-2.416	-1.226	0.954	-2.786	2.144	1.024	-1.416
	1048.07	-2.816	-2.626	-1.446	-0.686	0.244	-3.376	-0.816
	1048.77	-2.816	0.874	-1.946	-0.186	-3.256	-1.876	-2.816
	1049.47	3.384	1.574	3.254	5.514	2.944	3.324	1.884
	1050.17	-0.716	-1.526	0.154	-1.586	-0.156	0.224	2.284
	1050.88	-1.416	-2.226	-1.546	0.214	1.644	0.524	1.084
	1051.58	-1.316	-0.126	0.054	-1.186	-2.756	-0.376	-0.316
	1052.28	2.084	-1.226	1.454	3.714	0.144	2.024	-0.916
	1052.98	-3.216	-2.526	0.154	-1.586	3.844	0.224	-0.716
	1053.69	-5.016	-2.326	-2.146	-2.886	-1.956	-1.576	-2.516
	1054.39	-1.516	0.674	2.354	4.114	1.544	-1.076	-1.016
	1055.09	-0.716	1.474	0.654	-3.086	-0.656	2.224	-0.716
	1055.79	-0.116	1.074	2.254	-1.486	-0.556	1.824	0.384
	1056.49	0.484	-2.326	0.354	0.114	2.044	-1.076	1.484
	1057.19	0.084	1.774	2.454	-0.786	-0.856	1.024	2.084
	1057.9	2.684	0.874	0.554	-0.186	0.744	-3.376	1.184
	1058.6	-3.516	-3.826	-0.146	-2.386	-1.456	-0.576	-3.516
	1059.3	0.884	-0.926	1.754	2.014	-0.556	-0.176	0.884
	1060	2.784	0.974	2.154	1.414	0.344	-0.276	1.284
	1060.7	0.784	-0.526	1.154	-0.086	0.344	-1.776	2.784
	1061.4	-3.816	-2.126	-2.946	-0.686	-1.256	-3.376	-1.316
	1062.11	5.784	4.474	5.654	2.914	4.344	4.224	2.284
	1062.81	-0.016	-0.326	2.354	-2.386	1.544	0.924	-0.516
	1063.51	-0.416	4.774	2.454	1.714	-0.856	1.524	0.584
	1064.21	-5.416	-8.726	-1.046	-2.286	-5.856	-5.476	-5.916
	1064.91	1.684	0.874	4.054	1.814	3.244	2.624	2.684
	1065.61	0.284	-2.026	4.654	-1.086	0.844	2.724	1.284
	1066.31	-0.716	-3.026	2.154	-0.586	0.344	-0.276	-2.216
	1067.01	6.384	4.574	5.254	3.514	2.444	4.324	4.384
	1067.71	3.884	2.074	2.254	3.014	3.444	0.824	5.384
	1068.41	-1.816	-0.126	-2.446	-1.686	-1.756	-1.376	-0.316
	1069.11	-7.816	-4.626	-4.946	-3.686	-2.256	-3.376	-5.816
	1069.81	5.184	6.874	8.554	6.814	7.744	8.624	7.684
	1070.51	-3.916	-6.226	-2.546	-2.286	-5.856	-3.976	-3.416
	1071.21	0.884	4.574	7.254	2.014	-0.056	4.824	3.384
	1071.91	-5.116	-3.426	0.254	-2.486	-5.056	-3.676	-1.616
	1072.61	1.984	-1.326	2.354	1.114	2.044	2.924	2.484
	1073.31	1.584	3.774	-0.546	2.214	0.644	5.024	2.084
	1074.01	7.484	4.674	5.354	8.614	8.044	2.424	3.984
	1074.71	1.084	2.274	4.954	2.214	4.644	4.524	3.584
	1075.41	-1.216	-1.026	-0.846	-1.586	-0.156	-1.776	0.784
	1076.11	-0.916	-0.226	0.454	-0.286	-0.356	2.524	0.084
	1076.81	-3.716	-4.526	3.154	1.914	-0.156	-0.276	-1.216
	1077.51	5.984	4.674	6.854	3.614	5.544	4.424	4.984
	1078.2	4.084	2.274	3.454	5.214	3.644	2.524	3.084
	1078.9	-0.116	1.074	2.754	-0.486	3.444	0.324	0.884
	1079.6	2.784	1.474	6.154	3.414	2.844	1.724	3.784
	1080.3	0.984	0.674	3.354	-0.886	0.544	1.424	0.984
	1081	-4.816	-1.626	-4.946	-1.686	-2.756	-1.876	-3.816
	1081.7	2.984	1.674	5.854	4.114	3.044	3.924	4.984
	1082.4	-1.016	-1.826	1.354	2.614	4.044	-0.576	1.484
	1083.1	-1.216	0.474	-0.846	-2.586	-2.656	-2.276	-2.216
	1083.8	1.184	-0.126	-0.446	-1.686	2.744	0.124	3.184
	1084.49	-0.216	-4.526	-1.846	0.914	-0.156	-1.776	-0.716
	1085.19	1.984	-0.826	3.854	0.614	0.544	1.424	1.984
	1085.89	1.184	-0.626	3.554	1.314	1.244	0.124	-0.816
	1086.59	0.184	-3.126	1.054	1.314	-1.756	-0.376	-1.316
	1087.29	-0.116	-0.426	2.754	0.014	0.944	-0.676	1.884
	1087.98	-2.216	1.474	3.654	0.414	1.844	-0.776	1.284
	1088.68	-0.316	-0.626	-3.946	0.314	-0.256	0.624	-2.316
	1089.38	-0.716	-0.026	2.654	0.914	3.344	0.224	0.284
	1090.08	-0.716	-3.526	-1.346	-0.586	1.344	-2.776	-0.216
	1090.77	3.984	4.174	3.354	2.614	4.544	1.424	3.984
	1091.47	-4.916	-3.226	-2.046	-3.786	-1.856	-4.476	-4.416
	1092.17	2.384	7.574	6.754	5.514	7.444	6.824	8.384
	1092.87	0.984	4.174	4.354	1.114	6.044	7.424	1.484
	1093.56	1.984	1.174	1.354	1.114	-0.956	-1.076	-1.516
	1094.26	1.584	2.274	2.954	3.214	2.644	6.524	3.084
	1094.96	1.784	-1.026	3.154	1.414	0.344	3.724	2.284
	1095.65	1.784	-2.526	-3.346	-1.586	-0.656	2.224	1.784
	1096.35	-4.116	-2.926	-1.246	-3.486	-1.556	-4.676	-4.616
	1097.05	0.584	0.274	1.954	1.714	1.144	2.024	1.584
	1097.74	-4.116	-3.926	-3.246	-4.986	-4.056	-1.676	-2.116
	1098.44	-2.016	0.174	-2.146	-2.886	-1.456	-2.576	-1.516
	1099.13	-2.116	-3.426	-1.746	-1.486	-3.056	-2.176	-1.116
	1099.83	-1.916	-1.226	-2.046	-4.286	-0.356	-2.476	-2.916
	1100.53	2.384	1.074	4.754	3.014	4.944	1.324	1.884
	1101.22	-1.316	-1.126	4.054	-0.186	-0.756	-1.376	-2.316
	1101.92	-1.016	1.174	1.354	2.614	2.544	0.924	2.484
	1102.62	3.684	3.374	3.054	0.814	1.744	4.124	3.684
	1103.31	-1.216	-2.026	-2.346	0.414	-2.656	-2.276	-3.216
	1104.01	-2.616	-5.926	-4.246	-2.486	-3.056	-2.676	-3.116
	1104.7	-1.716	0.474	2.154	-2.086	1.344	0.724	0.284
	1105.4	1.884	0.574	4.754	2.014	2.444	1.824	1.384
	1106.09	-1.016	0.674	0.354	0.114	-0.956	-2.076	0.484
	1106.79	2.984	-0.826	2.354	1.114	2.044	-0.076	1.484
	1107.48	-0.416	-1.726	1.454	-0.786	1.144	-0.476	0.084
	1108.18	-0.216	0.474	-0.346	2.414	-3.156	1.224	1.784
	1108.88	-5.316	-6.126	-5.946	-6.186	-1.756	-3.876	-4.316
	1109.57	4.584	5.774	6.454	6.714	4.644	4.524	5.084
	1110.27	1.484	1.674	0.854	2.614	1.044	0.924	3.484
	1110.96	-1.616	0.574	0.754	-0.486	-2.056	-2.176	-0.116
	1111.65	-4.316	-4.126	-2.946	-4.686	-2.756	-6.376	-3.316
	1112.35	1.284	0.974	2.154	-0.586	2.344	5.224	4.284
	1113.04	-2.416	0.274	2.954	-0.286	3.144	2.024	1.084
	1113.74	4.984	3.674	4.354	2.114	6.544	2.924	2.484
	1114.43	-0.316	0.374	-0.446	1.314	0.744	1.124	2.684
	1115.13	-1.316	4.874	0.554	0.314	-2.256	1.624	0.184
	1115.82	3.984	5.174	5.854	5.614	7.044	5.924	8.484
	1116.52	1.184	-0.126	-0.446	0.814	-1.756	-3.876	0.684
