# Supplementary material for: Mn2+-activated dual-wavelength emitting materials toward wearable optical fibre temperature sensor
Source: Nat Commun. 2022 Apr 20;13:2166. doi: 10.1038/s41467-022-29881-6 (PMC9021195; doi:10.1038/s41467-022-29881-6)
Supplement: Supplementary file 3 — Source data [file 41467_2022_29881_MOESM3_ESM.zip › Source Data/Figure 5c-temperature calibration data.xlsx]

## Sheet: Sheet1
	Emission ratio of I530/I650 under different temperatures
		Experimental data		Fitting curve
	x1 axis	y1 axis	x2 axis	y2 axis
	100	0.61431	-20	0.32766
	80	0.51857	-19.8799	0.32761
	60	0.43899	-19.7598	0.32756
	40	0.38501	-19.6396	0.32751
	20	0.34982	-19.5195	0.32746
	0	0.3318	-19.3994	0.32741
	-20	0.3248	-19.2793	0.32736
			-19.1592	0.32731
			-19.039	0.32726
			-18.9189	0.32721
			-18.7988	0.32717
			-18.6787	0.32712
			-18.5586	0.32708
			-18.4384	0.32703
			-18.3183	0.32699
			-18.1982	0.32694
			-18.0781	0.3269
			-17.958	0.32686
			-17.8378	0.32682
			-17.7177	0.32678
			-17.5976	0.32674
			-17.4775	0.3267
			-17.3574	0.32666
			-17.2372	0.32662
			-17.1171	0.32659
			-16.997	0.32655
			-16.8769	0.32652
			-16.7568	0.32648
			-16.6366	0.32645
			-16.5165	0.32641
			-16.3964	0.32638
			-16.2763	0.32635
			-16.1562	0.32632
			-16.036	0.32628
			-15.9159	0.32625
			-15.7958	0.32622
			-15.6757	0.3262
			-15.5556	0.32617
			-15.4354	0.32614
			-15.3153	0.32611
			-15.1952	0.32609
			-15.0751	0.32606
			-14.955	0.32604
			-14.8348	0.32601
			-14.7147	0.32599
			-14.5946	0.32597
			-14.4745	0.32594
			-14.3544	0.32592
			-14.2342	0.3259
			-14.1141	0.32588
			-13.994	0.32586
			-13.8739	0.32584
			-13.7538	0.32583
			-13.6336	0.32581
			-13.5135	0.32579
			-13.3934	0.32578
			-13.2733	0.32576
			-13.1532	0.32575
			-13.033	0.32573
			-12.9129	0.32572
			-12.7928	0.32571
			-12.6727	0.32569
			-12.5526	0.32568
			-12.4324	0.32567
			-12.3123	0.32566
			-12.1922	0.32565
			-12.0721	0.32564
			-11.952	0.32564
			-11.8318	0.32563
			-11.7117	0.32562
			-11.5916	0.32562
			-11.4715	0.32561
			-11.3514	0.32561
			-11.2312	0.3256
			-11.1111	0.3256
			-10.991	0.3256
			-10.8709	0.3256
			-10.7508	0.32559
			-10.6306	0.32559
			-10.5105	0.32559
			-10.3904	0.3256
			-10.2703	0.3256
			-10.1502	0.3256
			-10.03	0.3256
			-9.90991	0.32561
			-9.78979	0.32561
			-9.66967	0.32561
			-9.54955	0.32562
			-9.42943	0.32563
			-9.30931	0.32563
			-9.18919	0.32564
			-9.06907	0.32565
			-8.94895	0.32566
			-8.82883	0.32567
			-8.70871	0.32568
			-8.58859	0.32569
			-8.46847	0.3257
			-8.34835	0.32571
			-8.22823	0.32573
			-8.10811	0.32574
			-7.98799	0.32576
			-7.86787	0.32577
			-7.74775	0.32579
			-7.62763	0.3258
			-7.50751	0.32582
			-7.38739	0.32584
			-7.26727	0.32586
			-7.14715	0.32588
			-7.02703	0.3259
			-6.90691	0.32592
			-6.78679	0.32594
			-6.66667	0.32596
			-6.54655	0.32598
			-6.42643	0.32601
			-6.30631	0.32603
			-6.18619	0.32605
			-6.06607	0.32608
			-5.94595	0.32611
			-5.82583	0.32613
			-5.70571	0.32616
			-5.58559	0.32619
			-5.46547	0.32622
			-5.34535	0.32625
			-5.22523	0.32628
			-5.10511	0.32631
			-4.98498	0.32634
			-4.86486	0.32637
			-4.74474	0.3264
			-4.62462	0.32644
			-4.5045	0.32647
			-4.38438	0.32651
			-4.26426	0.32654
			-4.14414	0.32658
			-4.02402	0.32661
			-3.9039	0.32665
			-3.78378	0.32669
			-3.66366	0.32673
			-3.54354	0.32677
			-3.42342	0.32681
			-3.3033	0.32685
			-3.18318	0.32689
			-3.06306	0.32693
			-2.94294	0.32698
			-2.82282	0.32702
			-2.7027	0.32706
			-2.58258	0.32711
			-2.46246	0.32715
			-2.34234	0.3272
			-2.22222	0.32725
			-2.1021	0.3273
			-1.98198	0.32734
			-1.86186	0.32739
			-1.74174	0.32744
			-1.62162	0.32749
			-1.5015	0.32754
			-1.38138	0.3276
			-1.26126	0.32765
			-1.14114	0.3277
			-1.02102	0.32775
			-0.9009	0.32781
			-0.78078	0.32786
			-0.66066	0.32792
			-0.54054	0.32798
			-0.42042	0.32803
			-0.3003	0.32809
			-0.18018	0.32815
			-0.06006	0.32821
			0.06006	0.32827
			0.18018	0.32833
			0.3003	0.32839
			0.42042	0.32845
			0.54054	0.32852
			0.66066	0.32858
			0.78078	0.32864
			0.9009	0.32871
			1.02102	0.32877
			1.14114	0.32884
			1.26126	0.32891
			1.38138	0.32897
			1.5015	0.32904
			1.62162	0.32911
			1.74174	0.32918
			1.86186	0.32925
			1.98198	0.32932
			2.1021	0.32939
			2.22222	0.32946
			2.34234	0.32954
			2.46246	0.32961
			2.58258	0.32968
			2.7027	0.32976
			2.82282	0.32983
			2.94294	0.32991
			3.06306	0.32999
			3.18318	0.33006
			3.3033	0.33014
			3.42342	0.33022
			3.54354	0.3303
			3.66366	0.33038
			3.78378	0.33046
			3.9039	0.33054
			4.02402	0.33063
			4.14414	0.33071
			4.26426	0.33079
			4.38438	0.33088
			4.5045	0.33096
			4.62462	0.33105
			4.74474	0.33113
			4.86486	0.33122
			4.98498	0.33131
			5.10511	0.3314
			5.22523	0.33149
			5.34535	0.33158
			5.46547	0.33167
			5.58559	0.33176
			5.70571	0.33185
			5.82583	0.33194
			5.94595	0.33203
			6.06607	0.33213
			6.18619	0.33222
			6.30631	0.33232
			6.42643	0.33241
			6.54655	0.33251
			6.66667	0.33261
			6.78679	0.3327
			6.90691	0.3328
			7.02703	0.3329
			7.14715	0.333
			7.26727	0.3331
			7.38739	0.3332
			7.50751	0.33331
			7.62763	0.33341
			7.74775	0.33351
			7.86787	0.33362
			7.98799	0.33372
			8.10811	0.33383
			8.22823	0.33393
			8.34835	0.33404
			8.46847	0.33415
			8.58859	0.33425
			8.70871	0.33436
			8.82883	0.33447
			8.94895	0.33458
			9.06907	0.33469
			9.18919	0.3348
			9.30931	0.33492
			9.42943	0.33503
			9.54955	0.33514
			9.66967	0.33526
			9.78979	0.33537
			9.90991	0.33549
			10.03	0.3356
			10.1502	0.33572
			10.2703	0.33584
			10.3904	0.33595
			10.5105	0.33607
			10.6306	0.33619
			10.7508	0.33631
			10.8709	0.33643
			10.991	0.33656
			11.1111	0.33668
			11.2312	0.3368
			11.3514	0.33692
			11.4715	0.33705
			11.5916	0.33717
			11.7117	0.3373
			11.8318	0.33743
			11.952	0.33755
			12.0721	0.33768
			12.1922	0.33781
			12.3123	0.33794
			12.4324	0.33807
			12.5526	0.3382
			12.6727	0.33833
			12.7928	0.33846
			12.9129	0.33859
			13.033	0.33873
			13.1532	0.33886
			13.2733	0.33899
			13.3934	0.33913
			13.5135	0.33926
			13.6336	0.3394
			13.7538	0.33954
			13.8739	0.33968
			13.994	0.33981
			14.1141	0.33995
			14.2342	0.34009
			14.3544	0.34023
			14.4745	0.34038
			14.5946	0.34052
			14.7147	0.34066
			14.8348	0.3408
			14.955	0.34095
			15.0751	0.34109
			15.1952	0.34124
			15.3153	0.34138
			15.4354	0.34153
			15.5556	0.34168
			15.6757	0.34182
			15.7958	0.34197
			15.9159	0.34212
			16.036	0.34227
			16.1562	0.34242
			16.2763	0.34257
			16.3964	0.34273
			16.5165	0.34288
			16.6366	0.34303
			16.7568	0.34319
			16.8769	0.34334
			16.997	0.3435
			17.1171	0.34365
			17.2372	0.34381
			17.3574	0.34397
			17.4775	0.34413
			17.5976	0.34428
			17.7177	0.34444
			17.8378	0.3446
			17.958	0.34476
			18.0781	0.34493
			18.1982	0.34509
			18.3183	0.34525
			18.4384	0.34542
			18.5586	0.34558
			18.6787	0.34574
			18.7988	0.34591
			18.9189	0.34608
			19.039	0.34624
			19.1592	0.34641
			19.2793	0.34658
			19.3994	0.34675
			19.5195	0.34692
			19.6396	0.34709
			19.7598	0.34726
			19.8799	0.34743
			20	0.3476
			20.1201	0.34778
			20.2402	0.34795
			20.3604	0.34812
			20.4805	0.3483
			20.6006	0.34848
			20.7207	0.34865
			20.8408	0.34883
			20.961	0.34901
			21.0811	0.34919
			21.2012	0.34936
			21.3213	0.34954
			21.4414	0.34972
			21.5616	0.34991
			21.6817	0.35009
			21.8018	0.35027
			21.9219	0.35045
			22.042	0.35064
			22.1622	0.35082
			22.2823	0.35101
			22.4024	0.35119
			22.5225	0.35138
			22.6426	0.35157
			22.7628	0.35175
			22.8829	0.35194
			23.003	0.35213
			23.1231	0.35232
			23.2432	0.35251
			23.3634	0.3527
			23.4835	0.3529
			23.6036	0.35309
			23.7237	0.35328
			23.8438	0.35348
			23.964	0.35367
			24.0841	0.35387
			24.2042	0.35406
			24.3243	0.35426
			24.4444	0.35446
			24.5646	0.35466
			24.6847	0.35485
			24.8048	0.35505
			24.9249	0.35525
			25.045	0.35546
			25.1652	0.35566
			25.2853	0.35586
			25.4054	0.35606
			25.5255	0.35627
			25.6456	0.35647
			25.7658	0.35667
			25.8859	0.35688
			26.006	0.35709
			26.1261	0.35729
			26.2462	0.3575
			26.3664	0.35771
			26.4865	0.35792
			26.6066	0.35813
			26.7267	0.35834
			26.8468	0.35855
			26.967	0.35876
			27.0871	0.35897
			27.2072	0.35919
			27.3273	0.3594
			27.4474	0.35961
			27.5676	0.35983
			27.6877	0.36005
			27.8078	0.36026
			27.9279	0.36048
			28.048	0.3607
			28.1682	0.36091
			28.2883	0.36113
			28.4084	0.36135
			28.5285	0.36157
			28.6486	0.3618
			28.7688	0.36202
			28.8889	0.36224
			29.009	0.36246
			29.1291	0.36269
			29.2492	0.36291
			29.3694	0.36314
			29.4895	0.36336
			29.6096	0.36359
			29.7297	0.36382
			29.8498	0.36404
			29.97	0.36427
			30.0901	0.3645
			30.2102	0.36473
			30.3303	0.36496
			30.4505	0.36519
			30.5706	0.36543
			30.6907	0.36566
			30.8108	0.36589
			30.9309	0.36613
			31.0511	0.36636
			31.1712	0.3666
			31.2913	0.36683
			31.4114	0.36707
			31.5315	0.36731
			31.6517	0.36754
			31.7718	0.36778
			31.8919	0.36802
			32.012	0.36826
			32.1321	0.3685
			32.2522	0.36875
			32.3724	0.36899
			32.4925	0.36923
			32.6126	0.36947
			32.7327	0.36972
			32.8528	0.36996
			32.973	0.37021
			33.0931	0.37046
			33.2132	0.3707
			33.3333	0.37095
			33.4534	0.3712
			33.5736	0.37145
			33.6937	0.3717
			33.8138	0.37195
			33.9339	0.3722
			34.054	0.37245
			34.1742	0.3727
			34.2943	0.37295
			34.4144	0.37321
			34.5345	0.37346
			34.6546	0.37372
			34.7748	0.37397
			34.8949	0.37423
			35.015	0.37449
			35.1351	0.37474
			35.2553	0.375
			35.3754	0.37526
			35.4955	0.37552
			35.6156	0.37578
			35.7357	0.37604
			35.8559	0.37631
			35.976	0.37657
			36.0961	0.37683
			36.2162	0.3771
			36.3363	0.37736
			36.4565	0.37763
			36.5766	0.37789
			36.6967	0.37816
			36.8168	0.37842
			36.9369	0.37869
			37.0571	0.37896
			37.1772	0.37923
			37.2973	0.3795
			37.4174	0.37977
			37.5375	0.38004
			37.6577	0.38031
			37.7778	0.38059
			37.8979	0.38086
			38.018	0.38113
			38.1381	0.38141
			38.2583	0.38168
			38.3784	0.38196
			38.4985	0.38224
			38.6186	0.38252
			38.7387	0.38279
			38.8589	0.38307
			38.979	0.38335
			39.0991	0.38363
			39.2192	0.38391
			39.3393	0.38419
			39.4595	0.38448
			39.5796	0.38476
			39.6997	0.38504
			39.8198	0.38533
			39.9399	0.38561
			40.0601	0.3859
			40.1802	0.38618
			40.3003	0.38647
			40.4204	0.38676
			40.5405	0.38705
			40.6607	0.38733
			40.7808	0.38762
			40.9009	0.38791
			41.021	0.38821
			41.1411	0.3885
			41.2613	0.38879
			41.3814	0.38908
			41.5015	0.38938
			41.6216	0.38967
			41.7417	0.38997
			41.8619	0.39026
			41.982	0.39056
			42.1021	0.39085
			42.2222	0.39115
			42.3423	0.39145
			42.4625	0.39175
			42.5826	0.39205
			42.7027	0.39235
			42.8228	0.39265
			42.9429	0.39295
			43.0631	0.39326
			43.1832	0.39356
			43.3033	0.39386
			43.4234	0.39417
			43.5435	0.39447
			43.6637	0.39478
			43.7838	0.39509
			43.9039	0.39539
			44.024	0.3957
			44.1441	0.39601
			44.2643	0.39632
			44.3844	0.39663
			44.5045	0.39694
			44.6246	0.39725
			44.7447	0.39756
			44.8649	0.39787
			44.985	0.39819
			45.1051	0.3985
			45.2252	0.39882
			45.3454	0.39913
			45.4655	0.39945
			45.5856	0.39976
			45.7057	0.40008
			45.8258	0.4004
			45.946	0.40072
			46.0661	0.40104
			46.1862	0.40136
			46.3063	0.40168
			46.4264	0.402
			46.5466	0.40232
			46.6667	0.40265
			46.7868	0.40297
			46.9069	0.40329
			47.027	0.40362
			47.1472	0.40394
			47.2673	0.40427
			47.3874	0.4046
			47.5075	0.40492
			47.6276	0.40525
			47.7478	0.40558
			47.8679	0.40591
			47.988	0.40624
			48.1081	0.40657
			48.2282	0.4069
			48.3484	0.40724
			48.4685	0.40757
			48.5886	0.4079
			48.7087	0.40824
			48.8288	0.40857
			48.949	0.40891
			49.0691	0.40924
			49.1892	0.40958
			49.3093	0.40992
			49.4294	0.41026
			49.5496	0.4106
			49.6697	0.41094
			49.7898	0.41128
			49.9099	0.41162
			50.03	0.41196
			50.1501	0.4123
			50.2703	0.41265
			50.3904	0.41299
			50.5105	0.41333
			50.6306	0.41368
			50.7507	0.41403
			50.8709	0.41437
			50.991	0.41472
			51.1111	0.41507
			51.2312	0.41542
			51.3513	0.41576
			51.4715	0.41611
			51.5916	0.41647
			51.7117	0.41682
			51.8318	0.41717
			51.9519	0.41752
			52.0721	0.41787
			52.1922	0.41823
			52.3123	0.41858
			52.4324	0.41894
			52.5525	0.41929
			52.6727	0.41965
			52.7928	0.42001
			52.9129	0.42037
			53.033	0.42073
			53.1531	0.42108
			53.2733	0.42144
			53.3934	0.42181
			53.5135	0.42217
			53.6336	0.42253
			53.7537	0.42289
			53.8739	0.42326
			53.994	0.42362
			54.1141	0.42398
			54.2342	0.42435
			54.3543	0.42472
			54.4745	0.42508
			54.5946	0.42545
			54.7147	0.42582
			54.8348	0.42619
			54.9549	0.42656
			55.0751	0.42693
			55.1952	0.4273
			55.3153	0.42767
			55.4354	0.42804
			55.5556	0.42842
			55.6757	0.42879
			55.7958	0.42916
			55.9159	0.42954
			56.036	0.42991
			56.1562	0.43029
			56.2763	0.43067
			56.3964	0.43105
			56.5165	0.43142
			56.6366	0.4318
			56.7568	0.43218
			56.8769	0.43256
			56.997	0.43294
			57.1171	0.43333
			57.2372	0.43371
			57.3574	0.43409
			57.4775	0.43448
			57.5976	0.43486
			57.7177	0.43524
			57.8378	0.43563
			57.958	0.43602
			58.0781	0.4364
			58.1982	0.43679
			58.3183	0.43718
			58.4384	0.43757
			58.5586	0.43796
			58.6787	0.43835
			58.7988	0.43874
			58.9189	0.43913
			59.039	0.43953
			59.1592	0.43992
			59.2793	0.44031
			59.3994	0.44071
			59.5195	0.4411
			59.6396	0.4415
			59.7598	0.4419
			59.8799	0.44229
			60	0.44269
			60.1201	0.44309
			60.2402	0.44349
			60.3604	0.44389
			60.4805	0.44429
			60.6006	0.44469
			60.7207	0.44509
			60.8408	0.4455
			60.961	0.4459
			61.0811	0.4463
			61.2012	0.44671
			61.3213	0.44712
			61.4414	0.44752
			61.5616	0.44793
			61.6817	0.44834
			61.8018	0.44874
			61.9219	0.44915
			62.042	0.44956
			62.1622	0.44997
			62.2823	0.45038
			62.4024	0.4508
			62.5225	0.45121
			62.6426	0.45162
			62.7628	0.45203
			62.8829	0.45245
			63.003	0.45286
			63.1231	0.45328
			63.2432	0.4537
			63.3634	0.45411
			63.4835	0.45453
			63.6036	0.45495
			63.7237	0.45537
			63.8438	0.45579
			63.964	0.45621
			64.0841	0.45663
			64.2042	0.45705
			64.3243	0.45747
			64.4444	0.4579
			64.5646	0.45832
			64.6847	0.45874
			64.8048	0.45917
			64.9249	0.4596
			65.0451	0.46002
			65.1652	0.46045
			65.2853	0.46088
			65.4054	0.46131
			65.5255	0.46173
			65.6457	0.46216
			65.7658	0.4626
			65.8859	0.46303
			66.006	0.46346
			66.1261	0.46389
			66.2463	0.46432
			66.3664	0.46476
			66.4865	0.46519
			66.6066	0.46563
			66.7267	0.46606
			66.8469	0.4665
			66.967	0.46694
			67.0871	0.46738
			67.2072	0.46781
			67.3273	0.46825
			67.4475	0.46869
			67.5676	0.46914
			67.6877	0.46958
			67.8078	0.47002
			67.9279	0.47046
			68.0481	0.4709
			68.1682	0.47135
			68.2883	0.47179
			68.4084	0.47224
			68.5285	0.47269
			68.6487	0.47313
			68.7688	0.47358
			68.8889	0.47403
			69.009	0.47448
			69.1291	0.47493
			69.2493	0.47538
			69.3694	0.47583
			69.4895	0.47628
			69.6096	0.47673
			69.7297	0.47718
			69.8499	0.47764
			69.97	0.47809
			70.0901	0.47855
			70.2102	0.479
			70.3303	0.47946
			70.4505	0.47992
			70.5706	0.48037
			70.6907	0.48083
			70.8108	0.48129
			70.9309	0.48175
			71.0511	0.48221
			71.1712	0.48267
			71.2913	0.48313
			71.4114	0.4836
			71.5315	0.48406
			71.6517	0.48452
			71.7718	0.48499
			71.8919	0.48545
			72.012	0.48592
			72.1321	0.48639
			72.2523	0.48685
			72.3724	0.48732
			72.4925	0.48779
			72.6126	0.48826
			72.7327	0.48873
			72.8529	0.4892
			72.973	0.48967
			73.0931	0.49014
			73.2132	0.49061
			73.3333	0.49109
			73.4535	0.49156
			73.5736	0.49204
			73.6937	0.49251
			73.8138	0.49299
			73.9339	0.49346
			74.0541	0.49394
			74.1742	0.49442
			74.2943	0.4949
			74.4144	0.49538
			74.5345	0.49586
			74.6547	0.49634
			74.7748	0.49682
			74.8949	0.4973
			75.015	0.49778
			75.1351	0.49827
			75.2553	0.49875
			75.3754	0.49924
			75.4955	0.49972
			75.6156	0.50021
			75.7357	0.5007
			75.8559	0.50118
			75.976	0.50167
			76.0961	0.50216
			76.2162	0.50265
			76.3363	0.50314
			76.4565	0.50363
			76.5766	0.50412
			76.6967	0.50461
			76.8168	0.50511
			76.9369	0.5056
			77.0571	0.5061
			77.1772	0.50659
			77.2973	0.50709
			77.4174	0.50758
			77.5375	0.50808
			77.6577	0.50858
			77.7778	0.50908
			77.8979	0.50957
			78.018	0.51007
			78.1381	0.51057
			78.2583	0.51108
			78.3784	0.51158
			78.4985	0.51208
			78.6186	0.51258
			78.7387	0.51309
			78.8589	0.51359
			78.979	0.5141
			79.0991	0.5146
			79.2192	0.51511
			79.3393	0.51562
			79.4595	0.51612
			79.5796	0.51663
			79.6997	0.51714
			79.8198	0.51765
			79.9399	0.51816
			80.0601	0.51867
			80.1802	0.51918
			80.3003	0.5197
			80.4204	0.52021
			80.5405	0.52072
			80.6607	0.52124
			80.7808	0.52175
			80.9009	0.52227
			81.021	0.52279
			81.1411	0.5233
			81.2613	0.52382
			81.3814	0.52434
			81.5015	0.52486
			81.6216	0.52538
			81.7417	0.5259
			81.8619	0.52642
			81.982	0.52694
			82.1021	0.52747
			82.2222	0.52799
			82.3423	0.52851
			82.4625	0.52904
			82.5826	0.52956
			82.7027	0.53009
			82.8228	0.53062
			82.9429	0.53115
			83.0631	0.53167
			83.1832	0.5322
			83.3033	0.53273
			83.4234	0.53326
			83.5435	0.53379
			83.6637	0.53432
			83.7838	0.53486
			83.9039	0.53539
			84.024	0.53592
			84.1441	0.53646
			84.2643	0.53699
			84.3844	0.53753
			84.5045	0.53806
			84.6246	0.5386
			84.7447	0.53914
			84.8649	0.53968
			84.985	0.54022
			85.1051	0.54076
			85.2252	0.5413
			85.3453	0.54184
			85.4655	0.54238
			85.5856	0.54292
			85.7057	0.54346
			85.8258	0.54401
			85.9459	0.54455
			86.0661	0.5451
			86.1862	0.54564
			86.3063	0.54619
			86.4264	0.54674
			86.5465	0.54728
			86.6667	0.54783
			86.7868	0.54838
			86.9069	0.54893
			87.027	0.54948
			87.1471	0.55003
			87.2673	0.55059
			87.3874	0.55114
			87.5075	0.55169
			87.6276	0.55225
			87.7477	0.5528
			87.8679	0.55336
			87.988	0.55391
			88.1081	0.55447
			88.2282	0.55503
			88.3483	0.55558
			88.4685	0.55614
			88.5886	0.5567
			88.7087	0.55726
			88.8288	0.55782
			88.9489	0.55838
			89.0691	0.55895
			89.1892	0.55951
			89.3093	0.56007
			89.4294	0.56064
			89.5495	0.5612
			89.6697	0.56177
			89.7898	0.56233
			89.9099	0.5629
			90.03	0.56347
			90.1501	0.56403
			90.2703	0.5646
			90.3904	0.56517
			90.5105	0.56574
			90.6306	0.56631
			90.7507	0.56689
			90.8709	0.56746
			90.991	0.56803
			91.1111	0.5686
			91.2312	0.56918
			91.3513	0.56975
			91.4715	0.57033
			91.5916	0.57091
			91.7117	0.57148
			91.8318	0.57206
			91.9519	0.57264
			92.0721	0.57322
			92.1922	0.5738
			92.3123	0.57438
			92.4324	0.57496
			92.5525	0.57554
			92.6727	0.57612
			92.7928	0.57671
			92.9129	0.57729
			93.033	0.57787
			93.1531	0.57846
			93.2733	0.57904
			93.3934	0.57963
			93.5135	0.58022
			93.6336	0.58081
			93.7537	0.58139
			93.8739	0.58198
			93.994	0.58257
			94.1141	0.58316
			94.2342	0.58375
			94.3543	0.58435
			94.4745	0.58494
			94.5946	0.58553
			94.7147	0.58613
			94.8348	0.58672
			94.9549	0.58732
			95.0751	0.58791
			95.1952	0.58851
			95.3153	0.58911
			95.4354	0.5897
			95.5556	0.5903
			95.6757	0.5909
			95.7958	0.5915
			95.9159	0.5921
			96.036	0.5927
			96.1562	0.59331
			96.2763	0.59391
			96.3964	0.59451
			96.5165	0.59512
			96.6366	0.59572
			96.7568	0.59633
			96.8769	0.59693
			96.997	0.59754
			97.1171	0.59815
			97.2372	0.59875
			97.3574	0.59936
			97.4775	0.59997
			97.5976	0.60058
			97.7177	0.60119
			97.8378	0.60181
			97.958	0.60242
			98.0781	0.60303
			98.1982	0.60364
			98.3183	0.60426
			98.4384	0.60487
			98.5586	0.60549
			98.6787	0.60611
			98.7988	0.60672
			98.9189	0.60734
			99.039	0.60796
			99.1592	0.60858
			99.2793	0.6092
			99.3994	0.60982
			99.5195	0.61044
			99.6396	0.61106
			99.7598	0.61168
			99.8799	0.61231
			100	0.61293
