# Supplementary material for: Mn2+-activated dual-wavelength emitting materials toward wearable optical fibre temperature sensor
Source: Nat Commun. 2022 Apr 20;13:2166. doi: 10.1038/s41467-022-29881-6 (PMC9021195; doi:10.1038/s41467-022-29881-6)
Supplement: Supplementary file 3 — Source data [file 41467_2022_29881_MOESM3_ESM.zip › Source Data/Figure 5d-fluctuations of the optical sensor.xlsx]

## Sheet: Sheet1
	x axis	y axis
	0	0.3771
	0.45	0.37517
	0.9	0.37596
	1.35	0.37724
	1.8	0.37579
	2.25	0.37764
	2.7	0.37524
	3.15	0.37635
	3.6	0.37834
	4.05	0.37546
	4.5	0.37543
	4.95	0.37752
	5.4	0.37618
	5.85	0.37569
	6.3	0.37526
	6.75	0.3766
	7.2	0.37554
	7.65	0.37751
	8.1	0.37592
	8.55	0.3748
	9	0.37654
	9.45	0.37536
	9.9	0.37438
	10.35	0.37509
	10.8	0.37491
	11.25	0.37644
	11.7	0.37834
	12.15	0.37623
	12.6	0.37702
	13.05	0.37759
	13.5	0.37738
	13.95	0.37676
	14.4	0.37662
	14.85	0.37755
	15.3	0.37852
	15.75	0.37678
	16.2	0.37553
	16.65	0.37651
	17.1	0.37557
	17.55	0.37529
	18	0.37731
	18.45	0.37511
	18.9	0.37612
	19.35	0.37837
	19.8	0.37621
	20.25	0.37622
	20.7	0.37593
	21.15	0.37574
	21.6	0.37646
	22.05	0.37557
	22.5	0.37574
	22.95	0.37647
	23.4	0.37514
	23.85	0.37705
	24.3	0.37661
	24.75	0.37793
	25.2	0.37601
	25.65	0.37597
	26.1	0.3751
	26.55	0.37479
	27	0.37612
	27.45	0.37725
	27.9	0.37811
	28.35	0.37528
	28.8	0.37424
	29.25	0.37581
	29.7	0.37547
	30.15	0.37521
	30.6	0.37566
	31.05	0.37477
	31.5	0.37603
	31.95	0.37582
	32.4	0.37584
	32.85	0.3764
	33.3	0.37537
	33.75	0.37603
	34.2	0.37672
	34.65	0.37749
	35.1	0.3768
	35.55	0.37551
	36	0.37644
	36.45	0.37423
	36.9	0.37626
	37.35	0.37693
	37.8	0.37481
	38.25	0.37492
	38.7	0.37706
	39.15	0.37549
	39.6	0.3757
	40.05	0.3761
	40.5	0.37423
	40.95	0.37729
	41.4	0.37563
	41.85	0.37561
	42.3	0.37561
	42.75	0.37681
	43.2	0.37637
	43.65	0.37427
	44.1	0.37647
	44.55	0.37727
	45	0.37573
	45.45	0.37657
	45.9	0.3751
	46.35	0.37464
	46.8	0.37531
	47.25	0.3745
	47.7	0.37252
	48.15	0.37609
	48.6	0.37356
	49.05	0.37276
	49.5	0.3726
	49.95	0.37453
	50.4	0.37675
	50.85	0.37611
	51.3	0.37294
	51.75	0.37596
	52.2	0.37798
	52.65	0.37703
	53.1	0.376
	53.55	0.37638
	54	0.37453
	54.45	0.37367
	54.9	0.37551
	55.35	0.37376
	55.8	0.37418
	56.25	0.3748
	56.7	0.37643
	57.15	0.37589
	57.6	0.37571
	58.05	0.37595
	58.5	0.37488
	58.95	0.37435
	59.4	0.37771
	59.85	0.37341
	60.3	0.3768
	60.75	0.37507
	61.2	0.37488
	61.65	0.37478
	62.1	0.375
	62.55	0.37654
	63	0.37558
	63.45	0.37649
	63.9	0.37289
	64.35	0.37599
	64.8	0.37574
	65.25	0.37701
	65.7	0.37206
	66.15	0.37555
	66.6	0.37618
	67.05	0.37527
	67.5	0.375
	67.95	0.37394
	68.4	0.37648
	68.85	0.37568
	69.3	0.37665
	69.75	0.37243
	70.2	0.3769
	70.65	0.37426
	71.1	0.37488
	71.55	0.37407
	72	0.37512
	72.45	0.37475
	72.9	0.37498
	73.35	0.37414
	73.8	0.37336
	74.25	0.37407
	74.7	0.37456
	75.15	0.37678
	75.6	0.37604
	76.05	0.37456
	76.5	0.37517
	76.95	0.37365
	77.4	0.3735
	77.85	0.37646
	78.3	0.37496
	78.75	0.37622
	79.2	0.37369
	79.65	0.3749
	80.1	0.37524
	80.55	0.37629
	81	0.37632
	81.45	0.37453
	81.9	0.37547
	82.35	0.37581
	82.8	0.37436
	83.25	0.37418
	83.7	0.37312
	84.15	0.37507
	84.6	0.37588
	85.05	0.37759
	85.5	0.37487
	85.95	0.37804
	86.4	0.37532
	86.85	0.37614
	87.3	0.37569
	87.75	0.37654
	88.2	0.37731
	88.65	0.37489
	89.1	0.37426
	89.55	0.3754
	90	0.37409
	90.45	0.37459
	90.9	0.37731
	91.35	0.37506
	91.8	0.37593
	92.25	0.37548
	92.7	0.37294
	93.15	0.37287
	93.6	0.37102
	94.05	0.37424
	94.5	0.37563
	94.95	0.37477
	95.4	0.37619
	95.85	0.37443
	96.3	0.37635
	96.75	0.37589
	97.2	0.37617
	97.65	0.37303
	98.1	0.37303
	98.55	0.37309
	99	0.37215
	99.45	0.3725
	99.9	0.37633
	100.35	0.3763
	100.8	0.37384
	101.25	0.37392
	101.7	0.37215
	102.15	0.37397
	102.6	0.3764
	103.05	0.37366
	103.5	0.37437
	103.95	0.37315
	104.4	0.375
	104.85	0.37462
	105.3	0.3726
	105.75	0.3752
	106.2	0.37612
	106.65	0.37694
	107.1	0.37534
	107.55	0.37327
	108	0.37611
	108.45	0.37615
	108.9	0.37672
	109.35	0.37595
	109.8	0.37315
	110.25	0.3744
	110.7	0.37533
	111.15	0.37398
	111.6	0.37729
	112.05	0.37286
	112.5	0.37501
	112.95	0.37482
	113.4	0.37455
	113.85	0.37489
	114.3	0.37651
	114.75	0.37294
	115.2	0.37532
	115.65	0.37317
	116.1	0.37671
	116.55	0.3734
	117	0.3757
	117.45	0.37386
	117.9	0.37609
	118.35	0.37341
	118.8	0.37473
	119.25	0.37514
	119.7	0.37433
	120.15	0.37539
	120.6	0.37617
	121.05	0.37566
	121.5	0.37514
	121.95	0.37447
	122.4	0.37519
	122.85	0.37317
	123.3	0.37388
	123.75	0.37608
	124.2	0.37437
	124.65	0.37433
	125.1	0.37408
	125.55	0.37402
	126	0.37634
	126.45	0.37444
	126.9	0.37468
	127.35	0.37092
	127.8	0.37287
	128.25	0.37455
	128.7	0.3739
	129.15	0.37291
	129.6	0.37458
	130.05	0.37549
	130.5	0.37129
	130.95	0.37299
	131.4	0.37502
	131.85	0.37287
	132.3	0.37586
	132.75	0.37457
	133.2	0.37505
	133.65	0.37325
	134.1	0.37339
	134.55	0.37692
	135	0.37345
	135.45	0.37647
	135.9	0.37514
	136.35	0.37705
	136.8	0.37661
	137.25	0.37793
	137.7	0.37601
	138.15	0.37597
	138.6	0.3751
	139.05	0.37479
	139.5	0.37612
	139.95	0.37725
	140.4	0.37811
	140.85	0.37528
	141.3	0.37424
	141.75	0.37581
	142.2	0.37547
	142.65	0.37521
	143.1	0.37566
	143.55	0.37477
	144	0.37603
	144.45	0.37582
	144.9	0.37584
	145.35	0.3764
	145.8	0.37537
	146.25	0.37603
	146.7	0.37672
	147.15	0.37749
	147.6	0.3768
	148.05	0.37551
	148.5	0.37644
	148.95	0.37423
	149.4	0.37626
	149.85	0.37693
	150.3	0.37481
	150.75	0.37492
	151.2	0.37706
	151.65	0.37549
	152.1	0.3757
	152.55	0.3761
	153	0.37423
	153.45	0.37729
	153.9	0.37563
	154.35	0.37561
	154.8	0.37561
	155.25	0.37681
	155.7	0.37637
	156.15	0.37427
	156.6	0.37647
	157.05	0.37727
	157.5	0.37573
	157.95	0.37657
	158.4	0.3751
	158.85	0.37464
	159.3	0.37531
	159.75	0.3745
	160.2	0.37252
	160.65	0.37609
	161.1	0.37356
	161.55	0.37276
	162	0.3726
	162.45	0.37453
	162.9	0.37675
	163.35	0.37611
	163.8	0.37294
	164.25	0.37596
	164.7	0.37798
	165.15	0.37703
	165.6	0.376
	166.05	0.37638
	166.5	0.37453
	166.95	0.37367
	167.4	0.37551
	167.85	0.37376
	168.3	0.37418
	168.75	0.3748
	169.2	0.37643
	169.65	0.37589
	170.1	0.37571
	170.55	0.37595
	171	0.37488
	171.45	0.37435
	171.9	0.37771
	172.35	0.37341
	172.8	0.3768
	173.25	0.37507
	173.7	0.37488
	174.15	0.37478
	174.6	0.375
	175.05	0.37654
	175.5	0.37558
	175.95	0.37649
	176.4	0.37289
	176.85	0.37599
	177.3	0.37574
	177.75	0.37701
	178.2	0.37206
	178.65	0.37555
	179.1	0.37618
	179.55	0.37527
	180	0.375
	180.45	0.37394
	180.9	0.37648
	181.35	0.37568
	181.8	0.37665
	182.25	0.37243
	182.7	0.3769
	183.15	0.37426
	183.6	0.37488
	184.05	0.37407
	184.5	0.37512
	184.95	0.37475
	185.4	0.37498
	185.85	0.37414
	186.3	0.37336
	186.75	0.37407
	187.2	0.37456
	187.65	0.37678
	188.1	0.37604
	188.55	0.37456
	189	0.37517
	189.45	0.37365
	189.9	0.3735
	190.35	0.37646
	190.8	0.37496
	191.25	0.37622
	191.7	0.37369
	192.15	0.3749
	192.6	0.37524
	193.05	0.37629
	193.5	0.37632
	193.95	0.37453
	194.4	0.37547
	194.85	0.37581
	195.3	0.37436
	195.75	0.37418
	196.2	0.37312
	196.65	0.37507
	197.1	0.37588
	197.55	0.37759
	198	0.37487
	198.45	0.37804
	198.9	0.37532
	199.35	0.37614
	199.8	0.37569
	200.25	0.37654
	200.7	0.37731
	201.15	0.37489
	201.6	0.37426
	202.05	0.3754
	202.5	0.37409
	202.95	0.37459
	203.4	0.37731
	203.85	0.37506
	204.3	0.37593
	204.75	0.37548
	205.2	0.37294
	205.65	0.37287
	206.1	0.37102
	206.55	0.37424
	207	0.37563
	207.45	0.37477
	207.9	0.37619
	208.35	0.37443
	208.8	0.37635
	209.25	0.37589
	209.7	0.37617
	210.15	0.37303
	210.6	0.37303
	211.05	0.37309
	211.5	0.37215
	211.95	0.3725
	212.4	0.37633
	212.85	0.3763
	213.3	0.37384
	213.75	0.37392
	214.2	0.37215
	214.65	0.37397
	215.1	0.3764
	215.55	0.37366
	216	0.37437
	216.45	0.37315
	216.9	0.375
	217.35	0.37462
	217.8	0.3726
	218.25	0.3752
	218.7	0.37612
	219.15	0.37694
	219.6	0.37534
	220.05	0.37327
	220.5	0.37611
	220.95	0.37615
	221.4	0.37672
	221.85	0.37595
	222.3	0.37315
	222.75	0.3744
	223.2	0.37533
	223.65	0.37398
	224.1	0.37729
	224.55	0.37286
	225	0.37501
	225.45	0.37482
	225.9	0.37455
	226.35	0.37489
	226.8	0.37651
	227.25	0.37294
	227.7	0.37532
	228.15	0.37317
	228.6	0.37671
	229.05	0.3734
	229.5	0.3757
	229.95	0.37386
	230.4	0.37609
	230.85	0.37341
	231.3	0.37473
	231.75	0.37514
	232.2	0.37433
	232.65	0.37539
	233.1	0.37617
	233.55	0.37566
	234	0.37514
	234.45	0.37447
	234.9	0.37519
	235.35	0.37317
	235.8	0.37388
	236.25	0.37608
	236.7	0.37437
	237.15	0.37433
	237.6	0.37408
	238.05	0.37402
	238.5	0.37634
	238.95	0.37444
	239.4	0.37468
	239.85	0.37092
	240.3	0.37287
	240.75	0.37455
	241.2	0.3739
	241.65	0.37291
	242.1	0.37458
	242.55	0.37549
	243	0.37129
	243.45	0.37299
	243.9	0.37502
	244.35	0.37287
	244.8	0.37586
	245.25	0.37457
	245.7	0.37505
	246.15	0.37325
	246.6	0.37339
	247.05	0.37692
	247.5	0.37345
	247.95	0.37459
	248.4	0.37498
	248.85	0.37477
	249.3	0.37519
	249.75	0.37319
	250.2	0.37427
	250.65	0.37477
	251.1	0.37392
	251.55	0.37441
	252	0.37559
	252.45	0.37529
	252.9	0.3736
	253.35	0.37323
	253.8	0.37703
	254.25	0.37483
	254.7	0.37331
	255.15	0.37474
	255.6	0.37472
	256.05	0.37443
	256.5	0.37387
	256.95	0.37423
	257.4	0.37464
	257.85	0.37477
	258.3	0.37386
	258.75	0.37628
	259.2	0.37359
	259.65	0.3742
	260.1	0.37532
	260.55	0.37584
	261	0.37156
	261.45	0.37492
	261.9	0.37451
	262.35	0.37406
	262.8	0.37335
	263.25	0.37317
	263.7	0.37315
	264.15	0.37355
	264.6	0.37134
	265.05	0.37576
	265.5	0.374
	265.95	0.37172
	266.4	0.37365
	266.85	0.37275
	267.3	0.37409
	267.75	0.37316
	268.2	0.3761
	268.65	0.37265
	269.1	0.37447
	269.55	0.37478
	270	0.37832
	270.45	0.37636
	270.9	0.37627
	271.35	0.37461
	271.8	0.37521
	272.25	0.37644
	272.7	0.37691
	273.15	0.37509
	273.6	0.3758
	274.05	0.37746
	274.5	0.37572
	274.95	0.37804
	275.4	0.3749
	275.85	0.37679
	276.3	0.37492
	276.75	0.37542
	277.2	0.37694
	277.65	0.37472
	278.1	0.37518
	278.55	0.37469
	279	0.37473
	279.45	0.37476
	279.9	0.37721
	280.35	0.37671
	280.8	0.37798
	281.25	0.37604
	281.7	0.37504
	282.15	0.37683
	282.6	0.37816
	283.05	0.37702
	283.5	0.37415
	283.95	0.37583
	284.4	0.37689
	284.85	0.37631
	285.3	0.37494
	285.75	0.37688
	286.2	0.37713
	286.65	0.37564
	287.1	0.37761
	287.55	0.37616
	288	0.37604
	288.45	0.37601
	288.9	0.37678
	289.35	0.37661
	289.8	0.37627
	290.25	0.37433
	290.7	0.37429
	291.15	0.37476
	291.6	0.37642
	292.05	0.37757
	292.5	0.37624
	292.95	0.37484
	293.4	0.37769
	293.85	0.37513
	294.3	0.37716
	294.75	0.37664
	295.2	0.37823
	295.65	0.37463
	296.1	0.37565
	296.55	0.37486
	297	0.37525
	297.45	0.37647
	297.9	0.37942
	298.35	0.37581
	298.8	0.37656
	299.25	0.37546
	299.7	0.37682
	300.15	0.37686
	300.6	0.37706
	301.05	0.37593
	301.5	0.37773
	301.95	0.37606
	302.4	0.37589
	302.85	0.3773
	303.3	0.37508
	303.75	0.37602
	304.2	0.37729
	304.65	0.37749
	305.1	0.37672
	305.55	0.37722
