# Supplementary material for: Mn2+-activated dual-wavelength emitting materials toward wearable optical fibre temperature sensor
Source: Nat Commun. 2022 Apr 20;13:2166. doi: 10.1038/s41467-022-29881-6 (PMC9021195; doi:10.1038/s41467-022-29881-6)
Supplement: Supplementary file 3 — Source data [file 41467_2022_29881_MOESM3_ESM.zip › Source Data/Figure 5e-temperature cycling test.xlsx]

## Sheet: Sheet1
		x axis	y axis
		8.7e-06	--
		0.0015	--
		0.00299	--
		0.00448	--
		0.00597	--
		0.00746	--
		0.00895	--
		0.01044	--
		0.01193	--
		0.01342	--
		0.01491	--
		0.0164	--
		0.01789	--
		0.01938	--
		0.02087	--
		0.02236	--
		0.02385	--
		0.02534	--
		0.02683	--
		0.02832	--
		0.02981	--
		0.03131	--
		0.0328	--
		0.03429	--
		0.03578	--
		0.03727	--
		0.03876	--
		0.04025	--
		0.04174	--
		0.04323	--
		0.04472	--
		0.04621	--
		0.0477	--
		0.04919	--
		0.05068	--
		0.05217	--
		0.05366	--
		0.05515	--
		0.05664	--
		0.05813	--
		0.05962	--
		0.06111	--
		0.0626	--
		0.06409	--
		0.06558	--
		0.06707	--
		0.06856	--
		0.07005	--
		0.07154	--
		0.07303	--
		0.07452	--
		0.07601	--
		0.0775	--
		0.07899	--
		0.08048	--
		0.08198	--
		0.08347	--
		0.08496	--
		0.08645	--
		0.08794	--
		0.08943	--
		0.09092	--
		0.09241	--
		0.0939	--
		0.09539	--
		0.09688	--
		0.09837	--
		0.09986	--
		0.10135	--
		0.10284	--
		0.10433	--
		0.10582	--
		0.10731	--
		0.1088	--
		0.11029	--
		0.11178	--
		0.11327	--
		0.11476	--
		0.11625	--
		0.11774	--
		0.11923	--
		0.12072	--
		0.12221	--
		0.1237	--
		0.12519	--
		0.12668	--
		0.12817	--
		0.12966	--
		0.13116	--
		0.13265	--
		0.13414	--
		0.13563	--
		0.13712	--
		0.13861	--
		0.1401	--
		0.14159	--
		0.14308	--
		0.14457	--
		0.14606	--
		0.14755	--
		0.14904	--
		0.15053	--
		0.15202	--
		0.15351	--
		0.155	--
		0.15649	--
		0.15798	--
		0.15947	--
		0.16096	--
		0.16245	--
		0.16394	--
		0.16543	--
		0.16692	--
		0.16841	--
		0.1699	--
		0.17139	--
		0.17288	--
		0.17437	--
		0.17586	--
		0.17735	--
		0.17884	--
		0.18034	--
		0.18183	--
		0.18332	--
		0.18481	--
		0.1863	--
		0.18779	--
		0.18928	--
		0.19077	--
		0.19226	--
		0.19375	--
		0.19524	--
		0.19673	--
		0.19822	--
		0.19971	--
		0.2012	--
		0.20269	--
		0.20418	--
		0.20567	--
		0.20716	--
		0.20865	--
		0.21014	--
		0.21163	--
		0.21312	--
		0.21461	--
		0.2161	--
		0.21759	--
		0.21908	--
		0.22057	--
		0.22206	--
		0.22355	--
		0.22504	--
		0.22653	--
		0.22802	--
		0.22951	--
		0.23101	--
		0.2325	--
		0.23399	--
		0.23548	--
		0.23697	--
		0.23846	--
		0.23995	--
		0.24144	--
		0.24293	--
		0.24442	--
		0.24591	--
		0.2474	--
		0.24889	--
		0.25038	--
		0.25187	--
		0.25336	--
		0.25485	--
		0.25634	--
		0.25783	--
		0.25932	--
		0.26081	--
		0.2623	--
		0.26379	--
		0.26528	--
		0.26677	--
		0.26826	--
		0.26975	--
		0.27124	--
		0.27273	--
		0.27422	--
		0.27571	--
		0.2772	--
		0.27869	--
		0.28019	--
		0.28168	--
		0.28317	--
		0.28466	--
		0.28615	--
		0.28764	--
		0.28913	--
		0.29062	--
		0.29211	--
		0.2936	--
		0.29509	--
		0.29658	--
		0.29807	--
		0.29956	--
		0.30105	--
		0.30254	--
		0.30403	--
		0.30552	--
		0.30701	--
		0.3085	--
		0.30999	--
		0.31148	--
		0.31297	--
		0.31446	--
		0.31595	--
		0.31744	--
		0.31893	--
		0.32042	--
		0.32191	--
		0.3234	--
		0.32489	--
		0.32638	--
		0.32787	--
		0.32937	--
		0.33086	--
		0.33235	--
		0.33384	--
		0.33533	--
		0.33682	--
		0.33831	--
		0.3398	--
		0.34129	--
		0.34278	--
		0.34427	--
		0.34576	--
		0.34725	--
		0.34874	--
		0.35023	--
		0.35172	--
		0.35321	--
		0.3547	--
		0.35619	--
		0.35768	--
		0.35917	--
		0.36066	--
		0.36215	--
		0.36364	--
		0.36513	--
		0.36662	--
		0.36811	--
		0.3696	--
		0.37109	--
		0.37258	--
		0.37407	--
		0.37556	--
		0.37705	--
		0.37854	--
		0.38004	--
		0.38153	--
		0.38302	--
		0.38451	--
		0.386	--
		0.38749	--
		0.38898	--
		0.39047	--
		0.39196	--
		0.39345	--
		0.39494	--
		0.39643	--
		0.39792	--
		0.39941	--
		0.4009	--
		0.40239	--
		0.40388	--
		0.40537	--
		0.40686	--
		0.40835	--
		0.40984	--
		0.41133	--
		0.41282	--
		0.41431	--
		0.4158	--
		0.41729	--
		0.41878	--
		0.42027	--
		0.42176	--
		0.42325	--
		0.42474	--
		0.42623	--
		0.42772	--
		0.42922	--
		0.43071	--
		0.4322	--
		0.43369	--
		0.43518	--
		0.43667	--
		0.43816	--
		0.43965	--
		0.44114	--
		0.44263	--
		0.44412	--
		0.44561	--
		0.4471	--
		0.44859	--
		0.45008	--
		0.45157	--
		0.45306	--
		0.45455	--
		0.45604	--
		0.45753	--
		0.45902	--
		0.46051	--
		0.462	--
		0.46349	--
		0.46498	--
		0.46647	--
		0.46796	--
		0.46945	--
		0.47094	--
		0.47243
		0.47392
		0.47541
		0.4769
		0.4784
		0.47989	0.50067
		0.48138	0.49817
		0.48287	0.49723
		0.48436	0.4956
		0.48585	0.49576
		0.48734	0.49618
		0.48883	0.49597
		0.49032	0.49263
		0.49181	0.48963
		0.4933	0.49169
		0.49479	0.4961
		0.49628	0.48802
		0.49777	0.49049
		0.49926	0.49122
		0.50075	0.48743
		0.50224	0.48957
		0.50373	0.48459
		0.50522	0.4853
		0.50671	0.48329
		0.5082	0.48114
		0.50969	0.48149
		0.51118	0.48258
		0.51267	0.47952
		0.51416	0.47773
		0.51565	0.48087
		0.51714	0.47976
		0.51863	0.47743
		0.52012	0.47469
		0.52161	0.47579
		0.5231	0.47267
		0.52459	0.47461
		0.52608	0.47199
		0.52757	0.46974
		0.52907	0.46971
		0.53056	0.46922
		0.53205	0.46688
		0.53354	0.46698
		0.53503	0.46288
		0.53652	0.46579
		0.53801	0.46258
		0.5395	0.46211
		0.54099	0.46112
		0.54248	0.45927
		0.54397	0.45912
		0.54546	0.45624
		0.54695	0.45654
		0.54844	0.45635
		0.54993	0.45511
		0.55142	0.45391
		0.55291	0.45364
		0.5544	0.45271
		0.55589	0.45071
		0.55738	0.45063
		0.55887	0.4502
		0.56036	0.44558
		0.56185	0.44675
		0.56334	0.44625
		0.56483	0.44719
		0.56632	0.44158
		0.56781	0.44244
		0.5693	0.44312
		0.57079	0.43802
		0.57228	0.43888
		0.57377	0.43938
		0.57526	0.43691
		0.57675	0.43696
		0.57825	0.43583
		0.57974	0.43573
		0.58123	0.43577
		0.58272	0.43344
		0.58421	0.43198
		0.5857	0.43358
		0.58719	0.43084
		0.58868	0.42918
		0.59017	0.42749
		0.59166	0.42767
		0.59315	0.42598
		0.59464	0.42451
		0.59613	0.42595
		0.59762	0.42163
		0.59911	0.42479
		0.6006	0.42087
		0.60209	0.42027
		0.60358	0.4207
		0.60507	0.42098
		0.60656	0.41785
		0.60805	0.41806
		0.60954	0.41494
		0.61103	0.41972
		0.61252	0.41293
		0.61401	0.41532
		0.6155	0.4149
		0.61699	0.41277
		0.61848	0.41144
		0.61997	0.41003
		0.62146	0.40976
		0.62295	0.41095
		0.62444	0.41073
		0.62593	0.4095
		0.62743	0.40857
		0.62892	0.40749
		0.63041	0.40631
		0.6319	0.40619
		0.63339	0.40497
		0.63488	0.4029
		0.63637	0.40513
		0.63786	0.40172
		0.63935	0.40049
		0.64084	0.40149
		0.64233	0.40026
		0.64382	0.39965
		0.64531	0.39835
		0.6468	0.3999
		0.64829	0.40017
		0.64978	0.39748
		0.65127	0.39392
		0.65276	0.39477
		0.65425	0.398
		0.65574	0.39529
		0.65723	0.39497
		0.65872	0.39136
		0.66021	0.39073
		0.6617	0.3924
		0.66319	0.39114
		0.66468	0.38875
		0.66617	0.39278
		0.66766	0.38927
		0.66915	0.3903
		0.67064	0.38936
		0.67213	0.38922
		0.67362	0.389
		0.67511	0.38481
		0.6766	0.38753
		0.6781	0.38527
		0.67959	0.38517
		0.68108	0.38438
		0.68257	0.38639
		0.68406	0.3823
		0.68555	0.38458
		0.68704	0.38364
		0.68853	0.38368
		0.69002	0.38105
		0.69151	0.37954
		0.693	0.38162
		0.69449	0.37915
		0.69598	0.3791
		0.69747	0.37973
		0.69896	0.37896
		0.70045	0.37475
		0.70194	0.37779
		0.70343	0.37705
		0.70492	0.37573
		0.70641	0.37406
		0.7079	0.37483
		0.70939	0.37511
		0.71088	0.37308
		0.71237	0.37302
		0.71386	0.37554
		0.71535	0.37344
		0.71684	0.37234
		0.71833	0.36943
		0.71982	0.3687
		0.72131	0.37187
		0.7228	0.37009
		0.72429	0.36851
		0.72578	0.36875
		0.72728	0.3655
		0.72877	0.36905
		0.73026	0.36931
		0.73175	0.36826
		0.73324	0.36706
		0.73473	0.36696
		0.73622	0.36786
		0.73771	0.36599
		0.7392	0.36557
		0.74069	0.36495
		0.74218	0.36858
		0.74367	0.36433
		0.74516	0.3641
		0.74665	0.36651
		0.74814	0.36218
		0.74963	0.363
		0.75112	0.36428
		0.75261	0.36289
		0.7541	0.36199
		0.75559	0.3599
		0.75708	0.3601
		0.75857	0.36034
		0.76006	0.35952
		0.76155	0.36017
		0.76304	0.35779
		0.76453	0.36041
		0.76602	0.35892
		0.76751	0.35898
		0.769	0.35965
		0.77049	0.3554
		0.77198	0.35767
		0.77347	0.35594
		0.77496	0.35721
		0.77646	0.35864
		0.77795	0.35706
		0.77944	0.35502
		0.78093	0.35447
		0.78242	0.35773
		0.78391	0.35234
		0.7854	0.35379
		0.78689	0.35327
		0.78838	0.35533
		0.78987	0.35234
		0.79136	0.35391
		0.79285	0.35589
		0.79434	0.35292
		0.79583	0.34932
		0.79732	0.35181
		0.79881	0.35125
		0.8003	0.35117
		0.80179	0.35477
		0.80328	0.35323
		0.80477	0.35255
		0.80626	0.34971
		0.80775	0.35085
		0.80924	0.35025
		0.81073	0.35046
		0.81222	0.35216
		0.81371	0.34908
		0.8152	0.35025
		0.81669	0.34927
		0.81818	0.34867
		0.81967	0.3483
		0.82116	0.34752
		0.82265	0.34923
		0.82414	0.34804
		0.82563	0.34837
		0.82713	0.34666
		0.82862	0.34695
		0.83011	0.34753
		0.8316	0.34508
		0.83309	0.34878
		0.83458	0.34832
		0.83607	0.34646
		0.83756	0.34676
		0.83905	0.34446
		0.84054	0.34507
		0.84203	0.3463
		0.84352	0.3456
		0.84501	0.34488
		0.8465	0.34623
		0.84799	0.34596
		0.84948	0.3446
		0.85097	0.3444
		0.85246	0.34332
		0.85395	0.34336
		0.85544	0.34672
		0.85693	0.34227
		0.85842	0.343
		0.85991	0.34372
		0.8614	0.34325
		0.86289	0.34083
		0.86438	0.34048
		0.86587	0.3397
		0.86736	0.33858
		0.86885	0.34104
		0.87034	0.34281
		0.87183	0.34035
		0.87332	0.34185
		0.87481	0.34247
		0.87631	0.33772
		0.8778	0.34052
		0.87929	0.33953
		0.88078	0.3408
		0.88227	0.34244
		0.88376	0.34167
		0.88525	0.34086
		0.88674	0.33918
		0.88823	0.33863
		0.88972	0.33899
		0.89121	0.33916
		0.8927	0.3385
		0.89419	0.3398
		0.89568	0.34015
		0.89717	0.33687
		0.89866	0.3396
		0.90015	0.33909
		0.90164	0.33876
		0.90313	0.33863
		0.90462	0.33855
		0.90611	0.3394
		0.9076	0.33839
		0.90909	0.33783
		0.91058	0.34055
		0.91207	0.33789
		0.91356	0.33685
		0.91505	0.3365
		0.91654	0.33521
		0.91803	0.33512
		0.91952	0.33772
		0.92101	0.33738
		0.9225	0.33827
		0.92399	0.33766
		0.92549	0.3363
		0.92698	0.33489
		0.92847	0.3357
		0.92996	0.33534
		0.93145	0.33666
		0.93294	0.33787
		0.93443	0.33596
		0.93592	0.33644
		0.93741	0.33473
		0.9389	0.33493
		0.94039	0.33506
		0.94188	0.33745
		0.94337	0.3365
		0.94486	0.3344
		0.94635	0.3383
		0.94784	0.33539
		0.94933	0.33447
		0.95082	0.33543
		0.95231	0.33248
		0.9538	0.33546
		0.95529	0.33417
		0.95678	0.33501
		0.95827	0.33434
		0.95976	0.33469
		0.96125	0.33377
		0.96274	0.33459
		0.96423	0.33384
		0.96572	0.33354
		0.96721	0.33114
		0.9687	0.33422
		0.97019	0.3345
		0.97168	0.33395
		0.97317	0.33227
		0.97466	0.33411
		0.97616	0.33317
		0.97765	0.33482
		0.97914	0.33203
		0.98063	0.33174
		0.98212	0.33289
		0.98361	0.33054
		0.9851	0.33252
		0.98659	0.3337
		0.98808	0.33214
		0.98957	0.33137
		0.99106	0.33184
		0.99255	0.33304
		0.99404	0.33268
		0.99553	0.33029
		0.99702	0.33498
		0.99851	0.33352
		1	0.33245
		1.00149	0.33294
		1.00298	0.33234
		1.00447	0.33308
		1.00596	0.334
		1.00745	0.3337
		1.00894	0.33369
		1.01043	0.33514
		1.01192	0.33215
		1.01341	0.33331
		1.0149	0.33235
		1.01639	0.33509
		1.01788	0.33483
		1.01937	0.335
		1.02086	0.33568
		1.02235	0.33473
		1.02384	0.33661
		1.02534	0.33548
		1.02683	0.33503
		1.02832	0.3369
		1.02981	0.33617
		1.0313	0.33745
		1.03279	0.33705
		1.03428	0.3359
		1.03577	0.33433
		1.03726	0.33921
		1.03875	0.33759
		1.04024	0.33936
		1.04173	0.33567
		1.04322	0.33618
		1.04471	0.33651
		1.0462	0.33761
		1.04769	0.3386
		1.04918	0.33666
		1.05067	0.33598
		1.05216	0.33875
		1.05365	0.33892
		1.05514	0.3393
		1.05663	0.33596
		1.05812	0.33931
		1.05961	0.33854
		1.0611	0.33982
		1.06259	0.33969
		1.06408	0.34104
		1.06557	0.33927
		1.06706	0.34094
		1.06855	0.33906
		1.07004	0.34091
		1.07153	0.34111
		1.07302	0.34179
		1.07452	0.34105
		1.07601	0.34311
		1.0775	0.34213
		1.07899	0.34425
		1.08048	0.34254
		1.08197	0.34542
		1.08346	0.34289
		1.08495	0.34389
		1.08644	0.34542
		1.08793	0.34547
		1.08942	0.34586
		1.09091	0.34704
		1.0924	0.34586
		1.09389	0.3475
		1.09538	0.34694
		1.09687	0.34682
		1.09836	0.34714
		1.09985	0.34887
		1.10134	0.34967
		1.10283	0.34882
		1.10432	0.34891
		1.10581	0.34615
		1.1073	0.3501
		1.10879	0.35069
		1.11028	0.34909
		1.11177	0.35079
		1.11326	0.35003
		1.11475	0.35143
		1.11624	0.35318
		1.11773	0.35351
		1.11922	0.35185
		1.12071	0.35298
		1.1222	0.35152
		1.12369	0.35216
		1.12519	0.35302
		1.12668	0.35486
		1.12817	0.35649
		1.12966	0.35424
		1.13115	0.35518
		1.13264	0.3566
		1.13413	0.35701
		1.13562	0.35862
		1.13711	0.35754
		1.1386	0.3579
		1.14009	0.35857
		1.14158	0.36073
		1.14307	0.35865
		1.14456	0.36013
		1.14605	0.3605
		1.14754	0.36278
		1.14903	0.36169
		1.15052	0.36399
		1.15201	0.36128
		1.1535	0.36371
		1.15499	0.36334
		1.15648	0.36379
		1.15797	0.36332
		1.15946	0.36698
		1.16095	0.36486
		1.16244	0.36913
		1.16393	0.36778
		1.16542	0.37067
		1.16691	0.37036
		1.1684	0.36916
		1.16989	0.3714
		1.17138	0.37107
		1.17287	0.37046
		1.17437	0.37056
		1.17586	0.3718
		1.17735	0.37214
		1.17884	0.37228
		1.18033	0.37317
		1.18182	0.37787
		1.18331	0.37383
		1.1848	0.37652
		1.18629	0.37727
		1.18778	0.37571
		1.18927	0.37879
		1.19076	0.38064
		1.19225	0.37878
		1.19374	0.37909
		1.19523	0.37999
		1.19672	0.38115
		1.19821	0.38242
		1.1997	0.38503
		1.20119	0.38327
		1.20268	0.38482
		1.20417	0.38451
		1.20566	0.38498
		1.20715	0.38926
		1.20864	0.38681
		1.21013	0.38746
		1.21162	0.38883
		1.21311	0.3894
		1.2146	0.38875
		1.21609	0.39021
		1.21758	0.39032
		1.21907	0.38971
		1.22056	0.39245
		1.22205	0.39116
		1.22354	0.39379
		1.22504	0.39247
		1.22653	0.39345
		1.22802	0.39307
		1.22951	0.39913
		1.231	0.3944
		1.23249	0.39842
		1.23398	0.39849
		1.23547	0.39758
		1.23696	0.39911
		1.23845	0.40394
		1.23994	0.40184
		1.24143	0.40244
		1.24292	0.40346
		1.24441	0.40446
		1.2459	0.40819
		1.24739	0.40793
		1.24888	0.40437
		1.25037	0.40581
		1.25186	0.40567
		1.25335	0.4072
		1.25484	0.40961
		1.25633	0.40946
		1.25782	0.40918
		1.25931	0.41027
		1.2608	0.41076
		1.26229	0.4128
		1.26378	0.41338
		1.26527	0.41315
		1.26676	0.41456
		1.26825	0.41579
		1.26974	0.41542
		1.27123	0.41568
		1.27272	0.41931
		1.27422	0.41723
		1.27571	0.41866
		1.2772	0.41901
		1.27869	0.42094
		1.28018	0.42138
		1.28167	0.42106
		1.28316	0.41921
		1.28465	0.42302
		1.28614	0.42369
		1.28763	0.42553
		1.28912	0.42365
		1.29061	0.42779
		1.2921	0.42742
		1.29359	0.42987
		1.29508	0.42948
		1.29657	0.42715
		1.29806	0.42985
		1.29955	0.43184
		1.30104	0.42941
		1.30253	0.4304
		1.30402	0.43037
		1.30551	0.43433
		1.307	0.4331
		1.30849	0.43312
		1.30998	0.43505
		1.31147	0.4357
		1.31296	0.43741
		1.31445	0.43753
		1.31594	0.43853
		1.31743	0.44008
		1.31892	0.43798
		1.32041	0.4404
		1.3219	0.43916
		1.3234	0.44096
		1.32489	0.44296
		1.32638	0.4446
		1.32787	0.44617
		1.32936	0.44142
		1.33085	0.44468
		1.33234	0.4454
		1.33383	0.4489
		1.33532	0.45032
		1.33681	0.44859
		1.3383	0.44676
		1.33979	0.45079
		1.34128	0.45176
		1.34277	0.44924
		1.34426	0.4516
		1.34575	0.45289
		1.34724	0.45523
		1.34873	0.45336
		1.35022	0.45638
		1.35171	0.45737
		1.3532	0.45668
		1.35469	0.45548
		1.35618	0.4573
		1.35767	0.45879
		1.35916	0.46009
		1.36065	0.45869
		1.36214	0.46023
		1.36363	0.45905
		1.36512	0.46015
		1.36661	0.46458
		1.3681	0.46542
		1.36959	0.46419
		1.37108	0.46372
		1.37257	0.46555
		1.37407	0.4674
		1.37556	0.46555
		1.37705	0.46746
		1.37854	0.46654
		1.38003	0.46897
		1.38152	0.46816
		1.38301	0.47031
		1.3845	0.47347
		1.38599	0.47053
		1.38748	0.4698
		1.38897	0.47354
		1.39046	0.47309
		1.39195	0.47206
		1.39344	0.47261
		1.39493	0.47524
		1.39642	0.47464
		1.39791	0.47484
		1.3994	0.47592
		1.40089	0.47785
		1.40238	0.47882
		1.40387	0.48161
		1.40536	0.47841
		1.40685	0.48048
		1.40834	0.4786
		1.40983	0.48062
		1.41132	0.48354
		1.41281	0.4814
		1.4143	0.48234
		1.41579	0.48512
		1.41728	0.4861
		1.41877	0.48274
		1.42026	0.48616
		1.42175	0.48803
		1.42325	0.48706
		1.42474	0.48886
		1.42623	0.48983
		1.42772	0.48991
		1.42921	0.49073
		1.4307	0.49294
		1.43219	0.49236
		1.43368	0.49105
		1.43517	0.49236
		1.43666	0.49456
		1.43815	0.49282
		1.43964	0.49464
		1.44113	0.49592
		1.44262	0.49544
		1.44411	0.49627
		1.4456	0.49436
		1.44709	0.49476
		1.44858	0.49654
		1.45007	0.49449
		1.45156	0.49509
		1.45305	0.49924
		1.45454	0.49562
		1.45603	0.49604
		1.45752	0.49543
		1.45901	0.4987
		1.4605	0.49761
		1.46199	0.4951
		1.46348	0.49459
		1.46497	0.49643
		1.46646	0.49524
		1.46795	0.49374
		1.46944	0.49489
		1.47093	0.4954
		1.47243	0.49483
		1.47392	0.49484
		1.47541	0.49385
		1.4769	0.49487
		1.47839	0.49256
		1.47988	0.49385
		1.48137	0.49338
		1.48286	0.4906
		1.48435	0.48876
		1.48584	0.48998
		1.48733	0.48626
		1.48882	0.48768
		1.49031	0.48948
		1.4918	0.48776
		1.49329	0.48539
		1.49478	0.48994
		1.49627	0.48648
		1.49776	0.48461
		1.49925	0.48313
		1.50074	0.48415
		1.50223	0.48143
		1.50372	0.48423
		1.50521	0.48074
		1.5067	0.47893
		1.50819	0.47897
		1.50968	0.47552
		1.51117	0.47719
		1.51266	0.47672
		1.51415	0.47557
		1.51564	0.47495
		1.51713	0.47269
		1.51862	0.47378
		1.52011	0.47166
		1.5216	0.47093
		1.5231	0.47057
		1.52459	0.4683
		1.52608	0.46953
		1.52757	0.46432
		1.52906	0.46468
		1.53055	0.46571
		1.53204	0.46618
		1.53353	0.46388
		1.53502	0.46323
		1.53651	0.4619
		1.538	0.46258
		1.53949	0.46211
		1.54098	0.46112
		1.54247	0.45927
		1.54396	0.45912
		1.54545	0.45624
		1.54694	0.45654
		1.54843	0.45635
		1.54992	0.45511
		1.55141	0.45391
		1.5529	0.45364
		1.55439	0.45271
		1.55588	0.45071
		1.55737	0.45063
		1.55886	0.4502
		1.56035	0.44558
		1.56184	0.44675
		1.56333	0.44625
		1.56482	0.44719
		1.56631	0.44158
		1.5678	0.44244
		1.56929	0.44312
		1.57078	0.43802
		1.57228	0.43888
		1.57377	0.43938
		1.57526	0.43691
		1.57675	0.43696
		1.57824	0.43583
		1.57973	0.43573
		1.58122	0.43577
		1.58271	0.43344
		1.5842	0.43198
		1.58569	0.43358
		1.58718	0.43084
		1.58867	0.42918
		1.59016	0.42749
		1.59165	0.42767
		1.59314	0.42598
		1.59463	0.42451
		1.59612	0.42595
		1.59761	0.42163
		1.5991	0.42479
		1.60059	0.42087
		1.60208	0.42027
		1.60357	0.4207
		1.60506	0.42098
		1.60655	0.41785
		1.60804	0.41806
		1.60953	0.41494
		1.61102	0.41972
		1.61251	0.41293
		1.614	0.41532
		1.61549	0.4149
		1.61698	0.41277
		1.61847	0.41144
		1.61996	0.41003
		1.62146	0.40976
		1.62295	0.41095
		1.62444	0.41073
		1.62593	0.4095
		1.62742	0.40857
		1.62891	0.40749
		1.6304	0.40631
		1.63189	0.40619
		1.63338	0.40497
		1.63487	0.4029
		1.63636	0.40513
		1.63785	0.40172
		1.63934	0.40049
		1.64083	0.40149
		1.64232	0.40026
		1.64381	0.39965
		1.6453	0.39835
		1.64679	0.3999
		1.64828	0.40017
		1.64977	0.39748
		1.65126	0.39392
		1.65275	0.39477
		1.65424	0.398
		1.65573	0.39529
		1.65722	0.39497
		1.65871	0.39136
		1.6602	0.39073
		1.66169	0.3924
		1.66318	0.39114
		1.66467	0.38875
		1.66616	0.39278
		1.66765	0.38927
		1.66914	0.3903
		1.67063	0.38936
		1.67213	0.38922
		1.67362	0.389
		1.67511	0.38481
		1.6766	0.38753
		1.67809	0.38527
		1.67958	0.38517
		1.68107	0.38438
		1.68256	0.38639
		1.68405	0.3823
		1.68554	0.38458
		1.68703	0.38364
		1.68852	0.38368
		1.69001	0.38105
		1.6915	0.37954
		1.69299	0.38162
		1.69448	0.37915
		1.69597	0.3791
		1.69746	0.37973
		1.69895	0.37896
		1.70044	0.37475
		1.70193	0.37779
		1.70342	0.37705
		1.70491	0.37573
		1.7064	0.37406
		1.70789	0.37483
		1.70938	0.37511
		1.71087	0.37308
		1.71236	0.37302
		1.71385	0.37554
		1.71534	0.37344
		1.71683	0.37234
		1.71832	0.36943
		1.71981	0.3687
		1.72131	0.37187
		1.7228	0.37009
		1.72429	0.36851
		1.72578	0.36875
		1.72727	0.3655
		1.72876	0.36905
		1.73025	0.36931
		1.73174	0.36826
		1.73323	0.36706
		1.73472	0.36696
		1.73621	0.36786
		1.7377	0.36599
		1.73919	0.36557
		1.74068	0.36495
		1.74217	0.36858
		1.74366	0.36433
		1.74515	0.3641
		1.74664	0.36651
		1.74813	0.36218
		1.74962	0.363
		1.75111	0.36428
		1.7526	0.36289
		1.75409	0.36199
		1.75558	0.3599
		1.75707	0.3601
		1.75856	0.36034
		1.76005	0.35952
		1.76154	0.36017
		1.76303	0.35779
		1.76452	0.36041
		1.76601	0.35892
		1.7675	0.35898
		1.76899	0.35965
		1.77049	0.3554
		1.77198	0.35767
		1.77347	0.35594
		1.77496	0.35721
		1.77645	0.35864
		1.77794	0.35706
		1.77943	0.35502
		1.78092	0.35447
		1.78241	0.35773
		1.7839	0.35234
		1.78539	0.35379
		1.78688	0.35327
		1.78837	0.35533
		1.78986	0.35234
		1.79135	0.35391
		1.79284	0.35589
		1.79433	0.35292
		1.79582	0.34932
		1.79731	0.35181
		1.7988	0.35125
		1.80029	0.35117
		1.80178	0.35477
		1.80327	0.35323
		1.80476	0.35255
		1.80625	0.34971
		1.80774	0.35085
		1.80923	0.35025
		1.81072	0.35046
		1.81221	0.35216
		1.8137	0.34908
		1.81519	0.35025
		1.81668	0.34927
		1.81817	0.34867
		1.81966	0.3483
		1.82116	0.34752
		1.82265	0.34923
		1.82414	0.34804
		1.82563	0.34837
		1.82712	0.34666
		1.82861	0.34695
		1.8301	0.34753
		1.83159	0.34508
		1.83308	0.34878
		1.83457	0.34832
		1.83606	0.34646
		1.83755	0.34676
		1.83904	0.34446
		1.84053	0.34507
		1.84202	0.3463
		1.84351	0.3456
		1.845	0.34488
		1.84649	0.34623
		1.84798	0.34596
		1.84947	0.3446
		1.85096	0.3444
		1.85245	0.34332
		1.85394	0.34336
		1.85543	0.34672
		1.85692	0.34227
		1.85841	0.343
		1.8599	0.34372
		1.86139	0.34325
		1.86288	0.34083
		1.86437	0.34048
		1.86586	0.3397
		1.86735	0.33858
		1.86884	0.34104
		1.87034	0.34281
		1.87183	0.34035
		1.87332	0.34185
		1.87481	0.34247
		1.8763	0.33772
		1.87779	0.34052
		1.87928	0.33953
		1.88077	0.3408
		1.88226	0.34244
		1.88375	0.34167
		1.88524	0.34086
		1.88673	0.33918
		1.88822	0.33863
		1.88971	0.33899
		1.8912	0.33916
		1.89269	0.3385
		1.89418	0.3398
		1.89567	0.34015
		1.89716	0.33687
		1.89865	0.3396
		1.90014	0.33909
		1.90163	0.33876
		1.90312	0.33863
		1.90461	0.33855
		1.9061	0.3394
		1.90759	0.33839
		1.90908	0.33783
		1.91057	0.34055
		1.91206	0.33789
		1.91355	0.33685
		1.91504	0.3365
		1.91653	0.33521
		1.91802	0.33512
		1.91952	0.33772
		1.92101	0.33738
		1.9225	0.33827
		1.92399	0.33766
		1.92548	0.3363
		1.92697	0.33489
		1.92846	0.3357
		1.92995	0.33534
		1.93144	0.33666
		1.93293	0.33787
		1.93442	0.33596
		1.93591	0.33644
		1.9374	0.33473
		1.93889	0.33493
		1.94038	0.33506
		1.94187	0.33745
		1.94336	0.3365
		1.94485	0.3344
		1.94634	0.3383
		1.94783	0.33539
		1.94932	0.33447
		1.95081	0.33543
		1.9523	0.33248
		1.95379	0.33546
		1.95528	0.33417
		1.95677	0.33501
		1.95826	0.33434
		1.95975	0.33469
		1.96124	0.33377
		1.96273	0.33459
		1.96422	0.33384
		1.96571	0.33354
		1.9672	0.33114
		1.96869	0.33422
		1.97019	0.3345
		1.97168	0.33395
		1.97317	0.33227
		1.97466	0.33411
		1.97615	0.33317
		1.97764	0.33482
		1.97913	0.33203
		1.98062	0.33174
		1.98211	0.33289
		1.9836	0.33054
		1.98509	0.33252
		1.98658	0.3337
		1.98807	0.33214
		1.98956	0.33137
		1.99105	0.33184
		1.99254	0.33304
		1.99403	0.33268
		1.99552	0.33029
		1.99701	0.33498
		1.9985	0.33352
		1.99999	0.33245
		2.00148	0.33294
		2.00297	0.33234
		2.00446	0.33308
		2.00595	0.334
		2.00744	0.3337
		2.00893	0.33369
		2.01042	0.33514
		2.01191	0.33215
		2.0134	0.33331
		2.01489	0.33235
		2.01638	0.33509
		2.01787	0.33483
		2.01937	0.335
		2.02086	0.33568
		2.02235	0.33473
		2.02384	0.33661
		2.02533	0.33548
		2.02682	0.33503
		2.02831	0.3369
		2.0298	0.33617
		2.03129	0.33745
		2.03278	0.33705
		2.03427	0.3359
		2.03576	0.33433
		2.03725	0.33921
		2.03874	0.33759
		2.04023	0.33936
		2.04172	0.33567
		2.04321	0.33618
		2.0447	0.33651
		2.04619	0.33761
		2.04768	0.3386
		2.04917	0.33666
		2.05066	0.33598
		2.05215	0.33875
		2.05364	0.33892
		2.05513	0.3393
		2.05662	0.33596
		2.05811	0.33931
		2.0596	0.33854
		2.06109	0.33982
		2.06258	0.33969
		2.06407	0.34104
		2.06556	0.33927
		2.06705	0.34094
		2.06855	0.33906
		2.07004	0.34091
		2.07153	0.34111
		2.07302	0.34179
		2.07451	0.34105
		2.076	0.34311
		2.07749	0.34213
		2.07898	0.34425
		2.08047	0.34254
		2.08196	0.34542
		2.08345	0.34289
		2.08494	0.34389
		2.08643	0.34542
		2.08792	0.34547
		2.08941	0.34586
		2.0909	0.34704
		2.09239	0.34586
		2.09388	0.3475
		2.09537	0.34694
		2.09686	0.34682
		2.09835	0.34714
		2.09984	0.34887
		2.10133	0.34967
		2.10282	0.34882
		2.10431	0.34891
		2.1058	0.34615
		2.10729	0.3501
		2.10878	0.35069
		2.11027	0.34909
		2.11176	0.35079
		2.11325	0.35003
		2.11474	0.35143
		2.11623	0.35318
		2.11772	0.35351
		2.11922	0.35185
		2.12071	0.35298
		2.1222	0.35152
		2.12369	0.35216
		2.12518	0.35302
		2.12667	0.35486
		2.12816	0.35649
		2.12965	0.35424
		2.13114	0.35518
		2.13263	0.3566
		2.13412	0.35701
		2.13561	0.35862
		2.1371	0.35754
		2.13859	0.3579
		2.14008	0.35857
		2.14157	0.36073
		2.14306	0.35865
		2.14455	0.36013
		2.14604	0.3605
		2.14753	0.36278
		2.14902	0.36169
		2.15051	0.36399
		2.152	0.36128
		2.15349	0.36371
		2.15498	0.36334
		2.15647	0.36379
		2.15796	0.36332
		2.15945	0.36698
		2.16094	0.36486
		2.16243	0.36913
		2.16392	0.36778
		2.16541	0.37067
		2.1669	0.37036
		2.1684	0.36916
		2.16989	0.3714
		2.17138	0.37107
		2.17287	0.37046
		2.17436	0.37056
		2.17585	0.3718
		2.17734	0.37214
		2.17883	0.37228
		2.18032	0.37317
		2.18181	0.37787
		2.1833	0.37383
		2.18479	0.37652
		2.18628	0.37727
		2.18777	0.37571
		2.18926	0.37879
		2.19075	0.38064
		2.19224	0.37878
		2.19373	0.37909
		2.19522	0.37999
		2.19671	0.38115
		2.1982	0.38242
		2.19969	0.38503
		2.20118	0.38327
		2.20267	0.38482
		2.20416	0.38451
		2.20565	0.38498
		2.20714	0.38926
		2.20863	0.38681
		2.21012	0.38746
		2.21161	0.38883
		2.2131	0.3894
		2.21459	0.38875
		2.21608	0.39021
		2.21758	0.39032
		2.21907	0.38971
		2.22056	0.39245
		2.22205	0.39116
		2.22354	0.39379
		2.22503	0.39247
		2.22652	0.39345
		2.22801	0.39307
		2.2295	0.39913
		2.23099	0.3944
		2.23248	0.39842
		2.23397	0.39849
		2.23546	0.39758
		2.23695	0.39911
		2.23844	0.40394
		2.23993	0.40184
		2.24142	0.40244
		2.24291	0.40346
		2.2444	0.40446
		2.24589	0.40819
		2.24738	0.40793
		2.24887	0.40437
		2.25036	0.40581
		2.25185	0.40567
		2.25334	0.4072
		2.25483	0.40961
		2.25632	0.40946
		2.25781	0.40918
		2.2593	0.41027
		2.26079	0.41076
		2.26228	0.4128
		2.26377	0.41338
		2.26526	0.41315
		2.26675	0.41456
		2.26825	0.41579
		2.26974	0.41542
		2.27123	0.41568
		2.27272	0.41931
		2.27421	0.41723
		2.2757	0.41866
		2.27719	0.41901
		2.27868	0.42094
		2.28017	0.42138
		2.28166	0.42106
		2.28315	0.41921
		2.28464	0.42302
		2.28613	0.42369
		2.28762	0.42553
		2.28911	0.42365
		2.2906	0.42779
		2.29209	0.42742
		2.29358	0.42987
		2.29507	0.42948
		2.29656	0.42715
		2.29805	0.42985
		2.29954	0.43184
		2.30103	0.42941
		2.30252	0.4304
		2.30401	0.43037
		2.3055	0.43433
		2.30699	0.4331
		2.30848	0.43312
		2.30997	0.43505
		2.31146	0.4357
		2.31295	0.43741
		2.31444	0.43753
		2.31593	0.43853
		2.31743	0.44008
		2.31892	0.43798
		2.32041	0.4404
		2.3219	0.43916
		2.32339	0.44096
		2.32488	0.44296
		2.32637	0.4446
		2.32786	0.44617
		2.32935	0.44142
		2.33084	0.44468
		2.33233	0.4454
		2.33382	0.4489
		2.33531	0.45032
		2.3368	0.44859
		2.33829	0.44676
		2.33978	0.45079
		2.34127	0.45176
		2.34276	0.44924
		2.34425	0.4516
		2.34574	0.45289
		2.34723	0.45523
		2.34872	0.45336
		2.35021	0.45638
		2.3517	0.45737
		2.35319	0.45668
		2.35468	0.45548
		2.35617	0.4573
		2.35766	0.45879
		2.35915	0.46009
		2.36064	0.45869
		2.36213	0.46023
		2.36362	0.45905
		2.36511	0.46015
		2.36661	0.46458
		2.3681	0.46542
		2.36959	0.46419
		2.37108	0.46372
		2.37257	0.46555
		2.37406	0.4674
		2.37555	0.46555
		2.37704	0.46746
		2.37853	0.46654
		2.38002	0.46897
		2.38151	0.46816
		2.383	0.47031
		2.38449	0.47347
		2.38598	0.47053
		2.38747	0.4698
		2.38896	0.47354
		2.39045	0.47309
		2.39194	0.47206
		2.39343	0.47261
		2.39492	0.47524
		2.39641	0.47464
		2.3979	0.47484
		2.39939	0.47592
		2.40088	0.47785
		2.40237	0.47882
		2.40386	0.48161
		2.40535	0.47841
		2.40684	0.48048
		2.40833	0.4786
		2.40982	0.48062
		2.41131	0.48354
		2.4128	0.4814
		2.41429	0.48234
		2.41578	0.48512
		2.41728	0.4861
		2.41877	0.48274
		2.42026	0.48616
		2.42175	0.48803
		2.42324	0.48706
		2.42473	0.48886
		2.42622	0.48983
		2.42771	0.48991
		2.4292	0.49073
		2.43069	0.49294
		2.43218	0.49236
		2.43367	0.49105
		2.43516	0.49236
		2.43665	0.49456
		2.43814	0.49282
		2.43963	0.49464
		2.44112	0.49592
		2.44261	0.49544
		2.4441	0.49627
		2.44559	0.49436
		2.44708	0.49476
		2.44857	0.49654
		2.45006	0.49449
		2.45155	0.49509
		2.45304	0.49924
		2.45453	0.49562
		2.45602	0.49604
		2.45751	0.49543
		2.459	0.4987
		2.46049	0.49761
		2.46198	0.4951
		2.46347	0.49459
		2.46496	0.49643
		2.46646	0.49524
		2.46795	0.49374
		2.46944	0.49489
		2.47093	0.4954
		2.47242	0.49483
		2.47391	0.49484
		2.4754	0.49385
		2.47689	0.49487
		2.47838	0.49256
		2.47987	0.49385
		2.48136	0.49338
		2.48285	0.4906
		2.48434	0.48876
		2.48583	0.48998
		2.48732	0.48626
		2.48881	0.48768
		2.4903	0.48948
		2.49179	0.48776
		2.49328	0.48539
		2.49477	0.48994
		2.49626	0.48648
		2.49775	0.48461
		2.49924	0.48313
		2.50073	0.48415
		2.50222	0.48143
		2.50371	0.48423
		2.5052	0.48074
		2.50669	0.47893
		2.50818	0.47897
		2.50967	0.47552
		2.51116	0.47719
		2.51265	0.47672
		2.51414	0.47557
		2.51564	0.47495
		2.51713	0.47269
		2.51862	0.47378
		2.52011	0.47166
		2.5216	0.47093
		2.52309	0.47057
		2.52458	0.4683
		2.52607	0.46953
		2.52756	0.46432
		2.52905	0.46468
		2.53054	0.46571
		2.53203	0.46618
		2.53352	0.46388
		2.53501	0.46323
		2.5365	0.4619
		2.53799	0.46258
		2.53948	0.46211
		2.54097	0.46112
		2.54246	0.45927
		2.54395	0.45912
		2.54544	0.45624
		2.54693	0.45654
		2.54842	0.45635
		2.54991	0.45511
		2.5514	0.45391
		2.55289	0.45364
		2.55438	0.45271
		2.55587	0.45071
		2.55736	0.45063
		2.55885	0.4502
		2.56034	0.44558
		2.56183	0.44675
		2.56332	0.44625
		2.56481	0.44719
		2.56631	0.44158
		2.5678	0.44244
		2.56929	0.44312
		2.57078	0.43802
		2.57227	0.43888
		2.57376	0.43938
		2.57525	0.43691
		2.57674	0.43696
		2.57823	0.43583
		2.57972	0.43573
		2.58121	0.43577
		2.5827	0.43344
		2.58419	0.43198
		2.58568	0.43358
		2.58717	0.43084
		2.58866	0.42918
		2.59015	0.42749
		2.59164	0.42767
		2.59313	0.42598
		2.59462	0.42451
		2.59611	0.42595
		2.5976	0.42163
		2.59909	0.42479
		2.60058	0.42087
		2.60207	0.42027
		2.60356	0.4207
		2.60505	0.42098
		2.60654	0.41785
		2.60803	0.41806
		2.60952	0.41494
		2.61101	0.41972
		2.6125	0.41293
		2.61399	0.41532
		2.61549	0.4149
		2.61698	0.41277
		2.61847	0.41144
		2.61996	0.41003
		2.62145	0.40976
		2.62294	0.41095
		2.62443	0.41073
		2.62592	0.4095
		2.62741	0.40857
		2.6289	0.40749
		2.63039	0.40631
		2.63188	0.40619
		2.63337	0.40497
		2.63486	0.4029
		2.63635	0.40513
		2.63784	0.40172
		2.63933	0.40049
		2.64082	0.40149
		2.64231	0.40026
		2.6438	0.39965
		2.64529	0.39835
		2.64678	0.3999
		2.64827	0.40017
		2.64976	0.39748
		2.65125	0.39392
		2.65274	0.39477
		2.65423	0.398
		2.65572	0.39529
		2.65721	0.39497
		2.6587	0.39136
		2.66019	0.39073
		2.66168	0.3924
		2.66317	0.39114
		2.66467	0.38875
		2.66616	0.39278
		2.66765	0.38927
		2.66914	0.3903
		2.67063	0.38936
		2.67212	0.38922
		2.67361	0.389
		2.6751	0.38481
		2.67659	0.38753
		2.67808	0.38527
		2.67957	0.38517
		2.68106	0.38438
		2.68255	0.38639
		2.68404	0.3823
		2.68553	0.38458
		2.68702	0.38364
		2.68851	0.38368
		2.69	0.38105
		2.69149	0.37954
		2.69298	0.38162
		2.69447	0.37915
		2.69596	0.3791
		2.69745	0.37973
		2.69894	0.37896
		2.70043	0.37475
		2.70192	0.37779
		2.70341	0.37705
		2.7049	0.37573
		2.70639	0.37406
		2.70788	0.37483
		2.70937	0.37511
		2.71086	0.37308
		2.71235	0.37302
		2.71384	0.37554
		2.71534	0.37344
		2.71683	0.37234
		2.71832	0.36943
		2.71981	0.3687
		2.7213	0.37187
		2.72279	0.37009
		2.72428	0.36851
		2.72577	0.36875
		2.72726	0.3655
		2.72875	0.36905
		2.73024	0.36931
		2.73173	0.36826
		2.73322	0.36706
		2.73471	0.36696
		2.7362	0.36786
		2.73769	0.36599
		2.73918	0.36557
		2.74067	0.36495
		2.74216	0.36858
		2.74365	0.36433
		2.74514	0.3641
		2.74663	0.36651
		2.74812	0.36218
		2.74961	0.363
		2.7511	0.36428
		2.75259	0.36289
		2.75408	0.36199
		2.75557	0.3599
		2.75706	0.3601
		2.75855	0.36034
		2.76004	0.35952
		2.76153	0.36017
		2.76302	0.35779
		2.76452	0.36041
		2.76601	0.35892
		2.7675	0.35898
		2.76899	0.35965
		2.77048	0.3554
		2.77197	0.35767
		2.77346	0.35594
		2.77495	0.35721
		2.77644	0.35864
		2.77793	0.35706
		2.77942	0.35502
		2.78091	0.35447
		2.7824	0.35773
		2.78389	0.35234
		2.78538	0.35379
		2.78687	0.35327
		2.78836	0.35533
		2.78985	0.35234
		2.79134	0.35391
		2.79283	0.35589
		2.79432	0.35292
		2.79581	0.34932
		2.7973	0.35181
		2.79879	0.35125
		2.80028	0.35117
		2.80177	0.35477
		2.80326	0.35323
		2.80475	0.35255
		2.80624	0.34971
		2.80773	0.35085
		2.80922	0.35025
		2.81071	0.35046
		2.8122	0.35216
		2.8137	0.34908
		2.81519	0.35025
		2.81668	0.34927
		2.81817	0.34867
		2.81966	0.3483
		2.82115	0.34752
		2.82264	0.34923
		2.82413	0.34804
		2.82562	0.34837
		2.82711	0.34666
		2.8286	0.34695
		2.83009	0.34753
		2.83158	0.34508
		2.83307	0.34878
		2.83456	0.34832
		2.83605	0.34646
		2.83754	0.34676
		2.83903	0.34446
		2.84052	0.34507
		2.84201	0.3463
		2.8435	0.3456
		2.84499	0.34488
		2.84648	0.34623
		2.84797	0.34596
		2.84946	0.3446
		2.85095	0.3444
		2.85244	0.34332
		2.85393	0.34336
		2.85542	0.34672
		2.85691	0.34227
		2.8584	0.343
		2.85989	0.34372
		2.86138	0.34325
		2.86287	0.34083
		2.86437	0.34048
		2.86586	0.3397
		2.86735	0.33858
		2.86884	0.34104
		2.87033	0.34281
		2.87182	0.34035
		2.87331	0.34185
		2.8748	0.34247
		2.87629	0.33772
		2.87778	0.34052
		2.87927	0.33953
		2.88076	0.3408
		2.88225	0.34244
		2.88374	0.34167
		2.88523	0.34086
		2.88672	0.33918
		2.88821	0.33863
		2.8897	0.33899
		2.89119	0.33916
		2.89268	0.3385
		2.89417	0.3398
		2.89566	0.34015
		2.89715	0.33687
		2.89864	0.3396
		2.90013	0.33909
		2.90162	0.33876
		2.90311	0.33863
		2.9046	0.33855
		2.90609	0.3394
		2.90758	0.33839
		2.90907	0.33783
		2.91056	0.34055
		2.91205	0.33789
		2.91355	0.33685
		2.91504	0.3365
		2.91653	0.33521
		2.91802	0.33512
		2.91951	0.33772
		2.921	0.33738
		2.92249	0.33827
		2.92398	0.33766
		2.92547	0.3363
		2.92696	0.33489
		2.92845	0.3357
		2.92994	0.33534
		2.93143	0.33666
		2.93292	0.33787
		2.93441	0.33596
		2.9359	0.33644
		2.93739	0.33473
		2.93888	0.33493
		2.94037	0.33506
		2.94186	0.33745
		2.94335	0.3365
		2.94484	0.3344
		2.94633	0.3383
		2.94782	0.33539
		2.94931	0.33447
		2.9508	0.33543
		2.95229	0.33248
		2.95378	0.33546
		2.95527	0.33417
		2.95676	0.33501
		2.95825	0.33434
		2.95974	0.33469
		2.96123	0.33377
		2.96273	0.33459
		2.96422	0.33384
		2.96571	0.33354
		2.9672	0.33114
		2.96869	0.33422
		2.97018	0.3345
		2.97167	0.33395
		2.97316	0.33227
		2.97465	0.33411
		2.97614	0.33317
		2.97763	0.33482
[truncated: 1,640 more rows]
