# Supplementary material for: Mn2+-activated dual-wavelength emitting materials toward wearable optical fibre temperature sensor
Source: Nat Commun. 2022 Apr 20;13:2166. doi: 10.1038/s41467-022-29881-6 (PMC9021195; doi:10.1038/s41467-022-29881-6)
Supplement: Supplementary file 3 — Source data [file 41467_2022_29881_MOESM3_ESM.zip › Source Data/Figure 5f-water temperature monitoring.xlsx]

## Sheet: Sheet1
	time	ratio
	x axis	y axis
	0.3	0.33371
	0.6	0.3336
	0.9	0.33444
	1.2	0.3361
	1.5	0.33553
	1.8	0.3345
	2.1	0.33319
	2.4	0.33468
	2.7	0.33481
	3	0.33261
	3.3	0.33597
	3.6	0.33359
	3.9	0.33586
	4.2	0.33552
	4.5	0.33424
	4.8	0.3341
	5.1	0.33338
	5.4	0.33362
	5.7	0.33395
	6	0.33526
	6.3	0.33384
	6.6	0.33437
	6.9	0.33631
	7.2	0.33315
	7.5	0.33663
	7.8	0.33543
	8.1	0.33498
	8.4	0.33541
	8.7	0.33412
	9	0.33744
	9.3	0.33639
	9.6	0.33396
	9.9	0.33659
	10.2	0.33668
	10.5	0.33399
	10.8	0.33493
	11.1	0.33071
	11.4	0.33555
	11.7	0.33308
	12	0.33455
	12.3	0.3338
	12.6	0.33393
	12.9	0.33599
	13.2	0.33165
	13.5	0.33587
	13.8	0.33529
	14.1	0.33381
	14.4	0.33646
	14.7	0.33551
	15	0.33424
	15.3	0.33367
	15.6	0.33521
	15.9	0.33594
	16.2	0.33394
	16.5	0.33481
	16.8	0.33537
	17.1	0.3322
	17.4	0.33281
	17.7	0.33298
	18	0.33364
	18.3	0.33542
	18.6	0.33382
	18.9	0.33194
	19.2	0.33263
	19.5	0.33509
	19.8	0.33411
	20.1	0.33205
	20.4	0.33349
	20.7	0.33508
	21	0.33343
	21.3	0.33231
	21.6	0.33421
	21.9	0.33457
	22.2	0.33602
	22.5	0.33562
	22.8	0.3328
	23.1	0.33499
	23.4	0.33196
	23.7	0.3329
	24	0.33311
	24.3	0.33512
	24.6	0.33728
	24.9	0.33669
	25.2	0.33417
	25.5	0.33297
	25.8	0.33259
	26.1	0.33312
	26.4	0.33078
	26.7	0.33612
	27	0.33459
	27.3	0.33792
	27.6	0.33195
	27.9	0.33049
	28.2	0.33473
	28.5	0.33357
	28.8	0.33585
	29.1	0.33285
	29.4	0.33295
	29.7	0.33355
	30	0.33393
	30.3	0.33382
	30.6	0.33615
	30.9	0.33448
	31.2	0.33319
	31.5	0.33222
	31.8	0.33372
	32.1	0.33468
	32.4	0.33653
	32.7	0.33245
	33	0.33218
	33.3	0.3359
	33.6	0.33486
	33.9	0.33388
	34.2	0.33464
	34.5	0.33248
	34.8	0.33462
	35.1	0.33183
	35.4	0.33865
	35.7	0.33368
	36	0.33258
	36.3	0.33266
	36.6	0.33469
	36.9	0.33284
	37.2	0.33415
	37.5	0.33614
	37.8	0.33201
	38.1	0.33531
	38.4	0.33035
	38.7	0.33307
	39	0.33222
	39.3	0.33539
	39.6	0.33523
	39.9	0.33418
	40.2	0.33287
	40.5	0.33546
	40.8	0.33452
	41.1	0.33559
	41.4	0.33594
	41.7	0.33416
	42	0.334
	42.3	0.33601
	42.6	0.33198
	42.9	0.33029
	43.2	0.33307
	43.5	0.33465
	43.8	0.33348
	44.1	0.33238
	44.4	0.33438
	44.7	0.33184
	45	0.33372
	45.3	0.33508
	45.6	0.33486
	45.9	0.33502
	46.2	0.33436
	46.5	0.33203
	46.8	0.33833
	47.1	0.33316
	47.4	0.33236
	47.7	0.33146
	48	0.33488
	48.3	0.33214
	48.6	0.33524
	48.9	0.33029
	49.2	0.3336
	49.5	0.33446
	49.8	0.33452
	50.1	0.33416
	50.4	0.33372
	50.7	0.3327
	51	0.33283
	51.3	0.33265
	51.6	0.33417
	51.9	0.33427
	52.2	0.33205
	52.5	0.33534
	52.8	0.33345
	53.1	0.33269
	53.4	0.33244
	53.7	0.33757
	54	0.33516
	54.3	0.33239
	54.6	0.33354
	54.9	0.33152
	55.2	0.3342
	55.5	0.33453
	55.8	0.33393
	56.1	0.33265
	56.4	0.33324
	56.7	0.3318
	57	0.33414
	57.3	0.33248
	57.6	0.33137
	57.9	0.33417
	58.2	0.33063
	58.5	0.33428
	58.8	0.33517
	59.1	0.33409
	59.4	0.3317
	59.7	0.33301
	60	0.33261
	60.3	0.33295
	60.6	0.33278
	60.9	0.33227
	61.2	0.33569
	61.5	0.33015
	61.8	0.33214
	62.1	0.33136
	62.4	0.34058
	62.7	0.33567
	63	0.33259
	63.3	0.33393
	63.6	0.33227
	63.9	0.33381
	64.2	0.33444
	64.5	0.33368
	64.8	0.33236
	65.1	0.33117
	65.4	0.33031
	65.7	0.33342
	66	0.33178
	66.3	0.32963
	66.6	0.3296
	66.9	0.33067
	67.2	0.33139
	67.5	0.33017
	67.8	0.32998
	68.1	0.32892
	68.4	0.3274
	68.7	0.33256
	69	0.33107
	69.3	0.32833
	69.6	0.33001
	69.9	0.33053
	70.2	0.33058
	70.5	0.33129
	70.8	0.33055
	71.1	0.32909
	71.4	0.33016
	71.7	0.33117
	72	0.33085
	72.3	0.33039
	72.6	0.32892
	72.9	0.33154
	73.2	0.33746
	73.5	0.33939
	73.8	0.34441
	74.1	0.34197
	74.4	0.37115
	74.7	0.38997
	75	0.39315
	75.3	0.3942
	75.6	0.38822
	75.9	0.39472
	76.2	0.39024
	76.5	0.38727
	76.8	0.39326
	77.1	0.38675
	77.4	0.40172
	77.7	0.38677
	78	0.39563
	78.3	0.39338
	78.6	0.39847
	78.9	0.39503
	79.2	0.39678
	79.5	0.39486
	79.8	0.39396
	80.1	0.38985
	80.4	0.39544
	80.7	0.3936
	81	0.39642
	81.3	0.39342
	81.6	0.39159
	81.9	0.39265
	82.2	0.39405
	82.5	0.39222
	82.8	0.39811
	83.1	0.39351
	83.4	0.39533
	83.7	0.3959
	84	0.39214
	84.3	0.39443
	84.6	0.39586
	84.9	0.3986
	85.2	0.39257
	85.5	0.39301
	85.8	0.39786
	86.1	0.39108
	86.4	0.39043
	86.7	0.39214
	87	0.39616
	87.3	0.39382
	87.6	0.39319
	87.9	0.39323
	88.2	0.39789
	88.5	0.39487
	88.8	0.39462
	89.1	0.39576
	89.4	0.39245
	89.7	0.38952
	90	0.39282
	90.3	0.39317
	90.6	0.39402
	90.9	0.39263
	91.2	0.39406
	91.5	0.39295
	91.8	0.39756
	92.1	0.3925
	92.4	0.39138
	92.7	0.39384
	93	0.39378
	93.3	0.39226
	93.6	0.39318
	93.9	0.38965
	94.2	0.39576
	94.5	0.39475
	94.8	0.3931
	95.1	0.39302
	95.4	0.39371
	95.7	0.39431
	96	0.39311
	96.3	0.39275
	96.6	0.39364
	96.9	0.39228
	97.2	0.39321
	97.5	0.39176
	97.8	0.39431
	98.1	0.39117
	98.4	0.39083
	98.7	0.39227
	99	0.39107
	99.3	0.39163
	99.6	0.3908
	99.9	0.39493
	100.2	0.39143
	100.5	0.39406
	100.8	0.39364
	101.1	0.39347
	101.4	0.39247
	101.7	0.3931
	102	0.39189
	102.3	0.39276
	102.6	0.39498
	102.9	0.39358
	103.2	0.39315
	103.5	0.39337
	103.8	0.39089
	104.1	0.39534
	104.4	0.39039
	104.7	0.39277
	105	0.39095
	105.3	0.39571
	105.6	0.39287
	105.9	0.39388
	106.2	0.39074
	106.5	0.39382
	106.8	0.39313
	107.1	0.3963
	107.4	0.39234
	107.7	0.39066
	108	0.39258
	108.3	0.3912
	108.6	0.39128
	108.9	0.3922
	109.2	0.39126
	109.5	0.39077
	109.8	0.39255
	110.1	0.39166
	110.4	0.39336
	110.7	0.39429
	111	0.39416
	111.3	0.39269
	111.6	0.39323
	111.9	0.39403
	112.2	0.39385
	112.5	0.3944
	112.8	0.39554
	113.1	0.39185
	113.4	0.38914
	113.7	0.39245
	114	0.39233
	114.3	0.39425
	114.6	0.39276
	114.9	0.39311
	115.2	0.39014
	115.5	0.38978
	115.8	0.39289
	116.1	0.39411
	116.4	0.38993
	116.7	0.39455
	117	0.39433
	117.3	0.39348
	117.6	0.39242
	117.9	0.39366
	118.2	0.39107
	118.5	0.39462
	118.8	0.38987
	119.1	0.39063
	119.4	0.39016
	119.7	0.3901
	120	0.39009
	120.3	0.39126
	120.6	0.39401
	120.9	0.38981
	121.2	0.39273
	121.5	0.39096
	121.8	0.39036
	122.1	0.39331
	122.4	0.39342
	122.7	0.39082
	123	0.39238
	123.3	0.3917
	123.6	0.39251
	123.9	0.39343
	124.2	0.38896
	124.5	0.38714
	124.8	0.39462
	125.1	0.38923
	125.4	0.39179
	125.7	0.39052
	126	0.39038
	126.3	0.38756
	126.6	0.39111
	126.9	0.39104
	127.2	0.39141
	127.5	0.38961
	127.8	0.39397
	128.1	0.39213
	128.4	0.39147
	128.7	0.39095
	129	0.38865
	129.3	0.39077
	129.6	0.39182
	129.9	0.39098
	130.2	0.38721
	130.5	0.39371
	130.8	0.3885
	131.1	0.39278
	131.4	0.392
	131.7	0.39189
	132	0.39027
	132.3	0.38906
	132.6	0.39025
	132.9	0.38998
	133.2	0.3891
	133.5	0.38897
	133.8	0.39126
	134.1	0.38887
	134.4	0.3917
	134.7	0.38955
	135	0.39321
	135.3	0.38945
	135.6	0.3909
	135.9	0.39207
	136.2	0.38992
	136.5	0.38885
	136.8	0.38998
	137.1	0.39278
	137.4	0.39325
	137.7	0.38786
	138	0.3921
	138.3	0.39227
	138.6	0.39359
	138.9	0.3897
	139.2	0.38897
	139.5	0.38665
	139.8	0.39129
	140.1	0.39316
	140.4	0.39257
	140.7	0.38765
	141	0.39136
	141.3	0.38871
	141.6	0.38977
	141.9	0.3904
	142.2	0.39118
	142.5	0.39296
	142.8	0.3895
	143.1	0.39022
	143.4	0.39266
	143.7	0.38694
	144	0.38888
	144.3	0.38648
	144.6	0.39329
	144.9	0.3905
	145.2	0.38668
	145.5	0.39276
	145.8	0.39018
	146.1	0.39269
	146.4	0.39142
	146.7	0.38917
	147	0.39152
	147.3	0.38678
	147.6	0.39042
	147.9	0.39228
	148.2	0.38815
	148.5	0.38928
	148.8	0.3886
	149.1	0.39236
	149.4	0.38776
	149.7	0.39222
	150	0.38765
	150.3	0.38995
	150.6	0.39437
	150.9	0.38923
	151.2	0.39252
	151.5	0.38967
	151.8	0.39023
	152.1	0.3857
	152.4	0.38872
	152.7	0.39411
	153	0.39269
	153.3	0.38757
	153.6	0.39184
	153.9	0.38323
	154.2	0.3908
	154.5	0.39312
	154.8	0.38922
	155.1	0.39052
	155.4	0.39031
	155.7	0.38843
	156	0.38874
	156.3	0.39077
	156.6	0.38884
	156.9	0.3928
	157.2	0.38894
	157.5	0.38911
	157.8	0.39347
	158.1	0.39108
	158.4	0.38789
	158.7	0.3983
	159	0.39004
	159.3	0.37582
	159.6	0.37546
	159.9	0.36934
	160.2	0.36496
	160.5	0.36577
	160.8	0.36601
	161.1	0.36711
	161.4	0.36184
	161.7	0.35929
	162	0.35745
	162.3	0.35803
	162.6	0.35673
	162.9	0.35277
	163.2	0.35627
	163.5	0.35371
	163.8	0.35144
	164.1	0.35931
	164.4	0.35515
	164.7	0.3529
	165	0.35168
	165.3	0.35103
	165.6	0.35215
	165.9	0.35021
	166.2	0.34851
	166.5	0.3469
	166.8	0.35795
	167.1	0.35706
	167.4	0.36297
	167.7	0.39578
	168	0.42449
	168.3	0.43605
	168.6	0.43671
	168.9	0.45113
	169.2	0.45553
	169.5	0.43778
	169.8	0.44735
	170.1	0.44488
	170.4	0.44301
	170.7	0.44491
	171	0.44658
	171.3	0.45196
	171.6	0.44948
	171.9	0.45011
	172.2	0.44722
	172.5	0.44936
	172.8	0.44692
	173.1	0.45093
	173.4	0.45033
	173.7	0.44919
	174	0.44865
	174.3	0.4511
	174.6	0.45369
	174.9	0.45327
	175.2	0.45014
	175.5	0.45118
	175.8	0.456
	176.1	0.44828
	176.4	0.45426
	176.7	0.44942
	177	0.44882
	177.3	0.45547
	177.6	0.45765
	177.9	0.44965
	178.2	0.45226
	178.5	0.44928
	178.8	0.45388
	179.1	0.45251
	179.4	0.45203
	179.7	0.45529
	180	0.45048
	180.3	0.45396
	180.6	0.45062
	180.9	0.45236
	181.2	0.4494
	181.5	0.4491
	181.8	0.45127
	182.1	0.4538
	182.4	0.44835
	182.7	0.45327
	183	0.45295
	183.3	0.45329
	183.6	0.45071
	183.9	0.45205
	184.2	0.44589
	184.5	0.44716
	184.8	0.44607
	185.1	0.44677
	185.4	0.44898
	185.7	0.45085
	186	0.4477
	186.3	0.44812
	186.6	0.44826
	186.9	0.44869
	187.2	0.45585
	187.5	0.4501
	187.8	0.45128
	188.1	0.44984
	188.4	0.44948
	188.7	0.4483
	189	0.44771
	189.3	0.45029
	189.6	0.44773
	189.9	0.44865
	190.2	0.44527
	190.5	0.44732
	190.8	0.45127
	191.1	0.44642
	191.4	0.44897
	191.7	0.44657
	192	0.44654
	192.3	0.44946
	192.6	0.44781
	192.9	0.44599
	193.2	0.44542
	193.5	0.44986
	193.8	0.44765
	194.1	0.44733
	194.4	0.45162
	194.7	0.44884
	195	0.45054
	195.3	0.45112
	195.6	0.44543
	195.9	0.447
	196.2	0.44635
	196.5	0.44817
	196.8	0.44573
	197.1	0.44503
	197.4	0.44749
	197.7	0.44747
	198	0.44937
	198.3	0.4474
	198.6	0.44936
	198.9	0.44592
	199.2	0.44747
	199.5	0.44646
	199.8	0.44741
	200.1	0.44488
	200.4	0.45114
	200.7	0.44739
	201	0.447
	201.3	0.44498
	201.6	0.44717
	201.9	0.45059
	202.2	0.4476
	202.5	0.44885
	202.8	0.44483
	203.1	0.44335
	203.4	0.44492
	203.7	0.44583
	204	0.44487
	204.3	0.44922
	204.6	0.44307
	204.9	0.44162
	205.2	0.44347
	205.5	0.44366
	205.8	0.44442
	206.1	0.44119
	206.4	0.44576
	206.7	0.44422
	207	0.44321
	207.3	0.4449
	207.6	0.44698
	207.9	0.44393
	208.2	0.44672
	208.5	0.44502
	208.8	0.44422
	209.1	0.44619
	209.4	0.44366
	209.7	0.44597
	210	0.44256
	210.3	0.44455
	210.6	0.44279
	210.9	0.44508
	211.2	0.44627
	211.5	0.44294
	211.8	0.44858
	212.1	0.44504
	212.4	0.44544
	212.7	0.44567
	213	0.44301
	213.3	0.43978
	213.6	0.44413
	213.9	0.4423
	214.2	0.44107
	214.5	0.44541
	214.8	0.44244
	215.1	0.44386
	215.4	0.44031
	215.7	0.43802
	216	0.43868
	216.3	0.43895
	216.6	0.43692
	216.9	0.44167
	217.2	0.44046
	217.5	0.44102
	217.8	0.43886
	218.1	0.44068
	218.4	0.44065
	218.7	0.44123
	219	0.43595
	219.3	0.44362
	219.6	0.4416
	219.9	0.44376
	220.2	0.44111
	220.5	0.4382
	220.8	0.4436
	221.1	0.43742
	221.4	0.43825
	221.7	0.44223
	222	0.43908
	222.3	0.44141
	222.6	0.44317
	222.9	0.44153
	223.2	0.43865
	223.5	0.44245
	223.8	0.44119
	224.1	0.44042
	224.4	0.43898
	224.7	0.44377
	225	0.44396
	225.3	0.44287
	225.6	0.44438
	225.9	0.43804
	226.2	0.44691
	226.5	0.44307
	226.8	0.44235
	227.1	0.43993
	227.4	0.43974
	227.7	0.44031
	228	0.44336
	228.3	0.44389
	228.6	0.44188
	228.9	0.43997
	229.2	0.43955
	229.5	0.43721
	229.8	0.43698
	230.1	0.43835
	230.4	0.43933
	230.7	0.43698
	231	0.43818
	231.3	0.43914
	231.6	0.43843
	231.9	0.44202
	232.2	0.44209
	232.5	0.43747
	232.8	0.43822
	233.1	0.44288
	233.4	0.44128
	233.7	0.44397
	234	0.44293
	234.3	0.43969
	234.6	0.44045
	234.9	0.44471
	235.2	0.44372
	235.5	0.44148
	235.8	0.44154
	236.1	0.442
	236.4	0.43959
	236.7	0.44066
	237	0.44073
	237.3	0.44429
	237.6	0.44107
	237.9	0.44035
	238.2	0.44071
	238.5	0.44268
	238.8	0.44136
	239.1	0.43871
	239.4	0.4394
	239.7	0.44227
	240	0.43843
	240.3	0.43851
	240.6	0.44058
	240.9	0.43801
	241.2	0.44328
	241.5	0.44024
	241.8	0.44081
	242.1	0.43998
	242.4	0.43877
	242.7	0.44258
	243	0.43916
	243.3	0.4376
	243.6	0.43635
	243.9	0.4397
	244.2	0.43731
	244.5	0.43878
	244.8	0.43798
	245.1	0.43775
	245.4	0.43676
	245.7	0.43759
	246	0.43494
	246.3	0.43856
	246.6	0.43795
	246.9	0.44069
	247.2	0.44105
	247.5	0.43791
	247.8	0.44005
	248.1	0.4374
	248.4	0.44226
	248.7	0.43739
	249	0.43929
	249.3	0.43729
	249.6	0.43666
	249.9	0.43679
	250.2	0.43993
	250.5	0.43392
	250.8	0.43546
	251.1	0.42035
