# Supplementary material for: Mn2+-activated dual-wavelength emitting materials toward wearable optical fibre temperature sensor
Source: Nat Commun. 2022 Apr 20;13:2166. doi: 10.1038/s41467-022-29881-6 (PMC9021195; doi:10.1038/s41467-022-29881-6)
Supplement: Supplementary file 3 — Source data [file 41467_2022_29881_MOESM3_ESM.zip › Source Data/Figure 5g-breathing monitoring.xlsx]

## Sheet: Sheet1
	time	ratio
	x axis	y axis
	0.1	0.35094
	0.2	0.35309
	0.3	0.3531
	0.4	0.35281
	0.5	0.35292
	0.6	0.35571
	0.7	0.35397
	0.8	0.35609
	0.9	0.35449
	1	0.354
	1.1	0.35515
	1.2	0.35425
	1.3	0.35323
	1.4	0.35525
	1.5	0.35384
	1.6	0.35461
	1.7	0.35312
	1.8	0.35398
	1.9	0.35686
	2	0.35224
	2.1	0.35299
	2.2	0.3555
	2.3	0.35219
	2.4	0.35633
	2.5	0.35481
	2.6	0.35137
	2.7	0.35528
	2.8	0.35586
	2.9	0.35183
	3	0.35284
	3.1	0.35352
	3.2	0.35458
	3.3	0.35184
	3.4	0.35381
	3.5	0.35233
	3.6	0.35524
	3.7	0.35494
	3.8	0.35448
	3.9	0.35562
	4	0.35439
	4.1	0.35464
	4.2	0.35561
	4.3	0.3558
	4.4	0.35527
	4.5	0.35426
	4.6	0.35307
	4.7	0.3547
	4.8	0.36015
	4.9	0.35479
	5	0.35386
	5.1	0.35642
	5.2	0.35467
	5.3	0.35476
	5.4	0.35426
	5.5	0.35244
	5.6	0.356
	5.7	0.35434
	5.8	0.35224
	5.9	0.35746
	6	0.35226
	6.1	0.35651
	6.2	0.35113
	6.3	0.35415
	6.4	0.36137
	6.5	0.36868
	6.6	0.3671
	6.7	0.36517
	6.8	0.36724
	6.9	0.36807
	7	0.36984
	7.1	0.36916
	7.2	0.36891
	7.3	0.36876
	7.4	0.36763
	7.5	0.36786
	7.6	0.36586
	7.7	0.3613
	7.8	0.36214
	7.9	0.36506
	8	0.36349
	8.1	0.36173
	8.2	0.36568
	8.3	0.36385
	8.4	0.36078
	8.5	0.36149
	8.6	0.35891
	8.7	0.36037
	8.8	0.36288
	8.9	0.36139
	9	0.36066
	9.1	0.36009
	9.2	0.36245
	9.3	0.35897
	9.4	0.35834
	9.5	0.36048
	9.6	0.36081
	9.7	0.3612
	9.8	0.36217
	9.9	0.35887
	10	0.36035
	10.1	0.36126
	10.2	0.3606
	10.3	0.35479
	10.4	0.36068
	10.5	0.3604
	10.6	0.36163
	10.7	0.35772
	10.8	0.3578
	10.9	0.35971
	11	0.3593
	11.1	0.36037
	11.2	0.36021
	11.3	0.36038
	11.4	0.35823
	11.5	0.35942
	11.6	0.35681
	11.7	0.35858
	11.8	0.35743
	11.9	0.35615
	12	0.35668
	12.1	0.35456
	12.2	0.3547
	12.3	0.35625
	12.4	0.35462
	12.5	0.35663
	12.6	0.35819
	12.7	0.35774
	12.8	0.35676
	12.9	0.35614
	13	0.3573
	13.1	0.35519
	13.2	0.35759
	13.3	0.35866
	13.4	0.35263
	13.5	0.35622
	13.6	0.3551
	13.7	0.35561
	13.8	0.35461
	13.9	0.35446
	14	0.35457
	14.1	0.36012
	14.2	0.35419
	14.3	0.35165
	14.4	0.35263
	14.5	0.3552
	14.6	0.35224
	14.7	0.3541
	14.8	0.35559
	14.9	0.35299
	15	0.36012
	15.1	0.35281
	15.2	0.3582
	15.3	0.35509
	15.4	0.35546
	15.5	0.35211
	15.6	0.35364
	15.7	0.35443
	15.8	0.35549
	15.9	0.35547
	16	0.35562
	16.1	0.35588
	16.2	0.35801
	16.3	0.35462
	16.4	0.35589
	16.5	0.35245
	16.6	0.35614
	16.7	0.35525
	16.8	0.35742
	16.9	0.35471
	17	0.35535
	17.1	0.35487
	17.2	0.35663
	17.3	0.35752
	17.4	0.35542
	17.5	0.35626
	17.6	0.3596
	17.7	0.35556
	17.8	0.35591
	17.9	0.35412
	18	0.35664
	18.1	0.35599
	18.2	0.35116
	18.3	0.3524
	18.4	0.35482
	18.5	0.35404
	18.6	0.35668
	18.7	0.35313
	18.8	0.3563
	18.9	0.35841
	19	0.35329
	19.1	0.35406
	19.2	0.35435
	19.3	0.35486
	19.4	0.35705
	19.5	0.35647
	19.6	0.35522
	19.7	0.35407
	19.8	0.35306
	19.9	0.35475
	20	0.35474
	20.1	0.35246
	20.2	0.35313
	20.3	0.35533
	20.4	0.35494
	20.5	0.3508
	20.6	0.3549
	20.7	0.35446
	20.8	0.35444
	20.9	0.35284
	21	0.35571
	21.1	0.35982
	21.2	0.35798
	21.3	0.35697
	21.4	0.35455
	21.5	0.3543
	21.6	0.3569
	21.7	0.35517
	21.8	0.35643
	21.9	0.3546
	22	0.35678
	22.1	0.35935
	22.2	0.35683
	22.3	0.35487
	22.4	0.35849
	22.5	0.35291
	22.6	0.35456
	22.7	0.35515
	22.8	0.35794
	22.9	0.35517
	23	0.35717
	23.1	0.35465
	23.2	0.35763
	23.3	0.35787
	23.4	0.35503
	23.5	0.35482
	23.6	0.35382
	23.7	0.35399
	23.8	0.35746
	23.9	0.35466
	24	0.35474
	24.1	0.35644
	24.2	0.37072
	24.3	0.3744
	24.4	0.3747
	24.5	0.3733
	24.6	0.36927
	24.7	0.36824
	24.8	0.37175
	24.9	0.36971
	25	0.36901
	25.1	0.37172
	25.2	0.37016
	25.3	0.37124
	25.4	0.36786
	25.5	0.36936
	25.6	0.36805
	25.7	0.36876
	25.8	0.37015
	25.9	0.36481
	26	0.36429
	26.1	0.36797
	26.2	0.36536
	26.3	0.36638
	26.4	0.36502
	26.5	0.36568
	26.6	0.36271
	26.7	0.36448
	26.8	0.35981
	26.9	0.36387
	27	0.35959
	27.1	0.36332
	27.2	0.36191
	27.3	0.36584
	27.4	0.36115
	27.5	0.36094
	27.6	0.36612
	27.7	0.36058
	27.8	0.3638
	27.9	0.3609
	28	0.36041
	28.1	0.36192
	28.2	0.36293
	28.3	0.3643
	28.4	0.36384
	28.5	0.36086
	28.6	0.36037
	28.7	0.36154
	28.8	0.36001
	28.9	0.35909
	29	0.36284
	29.1	0.36114
	29.2	0.36162
	29.3	0.36
	29.4	0.35949
	29.5	0.35823
	29.6	0.35873
	29.7	0.36149
	29.8	0.35896
	29.9	0.36089
	30	0.35951
	30.1	0.35898
	30.2	0.35771
	30.3	0.35965
	30.4	0.35832
	30.5	0.35821
	30.6	0.3547
	30.7	0.35696
	30.8	0.35832
	30.9	0.35673
	31	0.35826
	31.1	0.35657
	31.2	0.3569
	31.3	0.35771
	31.4	0.35568
	31.5	0.35605
	31.6	0.3575
	31.7	0.35549
	31.8	0.35588
	31.9	0.35309
	32	0.35804
	32.1	0.3558
	32.2	0.35716
	32.3	0.35714
	32.4	0.35439
	32.5	0.35426
	32.6	0.35552
	32.7	0.35618
	32.8	0.35402
	32.9	0.35647
	33	0.35568
	33.1	0.35545
	33.2	0.35802
	33.3	0.35548
	33.4	0.35846
	33.5	0.35557
	33.6	0.35924
	33.7	0.35244
	33.8	0.35752
	33.9	0.35595
	34	0.3549
	34.1	0.35586
	34.2	0.35264
	34.3	0.35579
	34.4	0.35758
	34.5	0.35476
	34.6	0.35682
	34.7	0.35229
	34.8	0.35365
	34.9	0.35598
	35	0.35372
	35.1	0.35405
	35.2	0.35455
	35.3	0.35743
	35.4	0.35349
	35.5	0.35539
	35.6	0.35537
	35.7	0.35591
	35.8	0.35551
	35.9	0.35555
	36	0.3551
	36.1	0.35402
	36.2	0.35585
	36.3	0.35533
	36.4	0.35671
	36.5	0.35519
	36.6	0.35373
	36.7	0.35521
	36.8	0.35423
	36.9	0.3558
	37	0.35679
	37.1	0.35276
	37.2	0.35557
	37.3	0.35626
	37.4	0.35641
	37.5	0.35604
	37.6	0.35599
	37.7	0.35716
	37.8	0.35386
	37.9	0.35504
	38	0.35671
	38.1	0.35675
	38.2	0.35427
	38.3	0.3556
	38.4	0.35565
	38.5	0.35361
	38.6	0.35631
	38.7	0.3521
	38.8	0.35811
	38.9	0.35399
	39	0.35378
	39.1	0.35467
	39.2	0.35307
	39.3	0.35439
	39.4	0.35327
	39.5	0.35761
	39.6	0.35347
	39.7	0.35608
	39.8	0.35828
	39.9	0.3567
	40	0.3523
	40.1	0.35527
	40.2	0.35828
	40.3	0.35761
	40.4	0.35227
	40.5	0.35599
	40.6	0.35429
	40.7	0.35469
	40.8	0.35891
	40.9	0.37133
	41	0.37544
	41.1	0.37784
	41.2	0.37374
	41.3	0.37574
	41.4	0.37458
	41.5	0.37173
	41.6	0.36866
	41.7	0.36656
	41.8	0.36847
	41.9	0.37094
	42	0.3714
	42.1	0.37013
	42.2	0.36905
	42.3	0.36971
	42.4	0.36687
	42.5	0.36905
	42.6	0.36752
	42.7	0.36558
	42.8	0.36351
	42.9	0.3632
	43	0.36436
	43.1	0.36276
	43.2	0.36393
	43.3	0.3642
	43.4	0.36256
	43.5	0.3621
	43.6	0.36252
	43.7	0.3635
	43.8	0.35995
	43.9	0.36206
	44	0.36242
	44.1	0.36259
	44.2	0.36377
	44.3	0.36029
	44.4	0.35853
	44.5	0.36257
	44.6	0.35913
	44.7	0.36079
	44.8	0.35843
	44.9	0.35827
	45	0.35946
	45.1	0.35798
	45.2	0.35847
	45.3	0.36081
	45.4	0.35894
	45.5	0.35814
	45.6	0.35788
	45.7	0.35634
	45.8	0.36027
	45.9	0.35815
	46	0.35719
	46.1	0.35923
	46.2	0.35702
	46.3	0.35375
	46.4	0.35674
	46.5	0.3579
	46.6	0.35738
	46.7	0.35638
	46.8	0.3572
	46.9	0.35735
	47	0.35766
	47.1	0.35743
	47.2	0.3555
	47.3	0.35969
	47.4	0.35605
	47.5	0.35412
	47.6	0.35646
	47.7	0.3564
	47.8	0.35694
	47.9	0.35288
	48	0.3578
	48.1	0.35987
	48.2	0.35617
	48.3	0.35471
	48.4	0.355
	48.5	0.35617
	48.6	0.35433
	48.7	0.35454
	48.8	0.3527
	48.9	0.35675
	49	0.35582
	49.1	0.35493
	49.2	0.35407
	49.3	0.35399
	49.4	0.35393
	49.5	0.35311
	49.6	0.35279
	49.7	0.35542
	49.8	0.35468
	49.9	0.35056
	50	0.35499
	50.1	0.35264
	50.2	0.35516
	50.3	0.35627
	50.4	0.35325
	50.5	0.35505
	50.6	0.35205
	50.7	0.35315
	50.8	0.35229
	50.9	0.35166
	51	0.35432
	51.1	0.34992
	51.2	0.35416
	51.3	0.35193
	51.4	0.35461
	51.5	0.3542
	51.6	0.35015
	51.7	0.35655
	51.8	0.35399
	51.9	0.35484
	52	0.35111
	52.1	0.35256
	52.2	0.35604
	52.3	0.35131
	52.4	0.35267
	52.5	0.35325
	52.6	0.35211
	52.7	0.3529
	52.8	0.35405
	52.9	0.35252
	53	0.35328
	53.1	0.35536
	53.2	0.35552
	53.3	0.35392
	53.4	0.35279
	53.5	0.35543
	53.6	0.3528
	53.7	0.35583
	53.8	0.35554
	53.9	0.35582
	54	0.35402
	54.1	0.35386
	54.2	0.35812
	54.3	0.35519
	54.4	0.35254
	54.5	0.35253
	54.6	0.35237
	54.7	0.35178
	54.8	0.35395
	54.9	0.36131
	55	0.37025
	55.1	0.37775
	55.2	0.37371
	55.3	0.37161
	55.4	0.36661
	55.5	0.36746
	55.6	0.36638
	55.7	0.36688
	55.8	0.36556
	55.9	0.36434
	56	0.36683
	56.1	0.36306
	56.2	0.36821
	56.3	0.36121
	56.4	0.36549
	56.5	0.3616
	56.6	0.36346
	56.7	0.36373
	56.8	0.36571
	56.9	0.36456
	57	0.36387
	57.1	0.36352
	57.2	0.3655
	57.3	0.3635
	57.4	0.36365
	57.5	0.36313
	57.6	0.36463
	57.7	0.36149
	57.8	0.36232
	57.9	0.3606
	58	0.35875
	58.1	0.36366
	58.2	0.361
	58.3	0.36168
	58.4	0.35853
	58.5	0.36036
	58.6	0.36282
	58.7	0.36158
	58.8	0.36016
	58.9	0.36032
	59	0.36059
	59.1	0.36032
	59.2	0.35867
	59.3	0.35966
	59.4	0.35944
	59.5	0.35791
	59.6	0.35953
	59.7	0.35741
	59.8	0.35945
	59.9	0.36077
	60	0.35589
	60.1	0.35558
	60.2	0.36045
	60.3	0.35889
	60.4	0.36002
	60.5	0.35742
	60.6	0.35778
	60.7	0.36029
	60.8	0.357
	60.9	0.35944
	61	0.35705
	61.1	0.35808
	61.2	0.35544
	61.3	0.35366
	61.4	0.35913
	61.5	0.35762
	61.6	0.35715
	61.7	0.35466
	61.8	0.35574
	61.9	0.35638
	62	0.35596
	62.1	0.35791
	62.2	0.35845
	62.3	0.35677
	62.4	0.35851
	62.5	0.356
	62.6	0.356
	62.7	0.35525
	62.8	0.35605
	62.9	0.35555
	63	0.35697
	63.1	0.35517
	63.2	0.35656
	63.3	0.35339
	63.4	0.35587
	63.5	0.35599
	63.6	0.35546
	63.7	0.35309
	63.8	0.35478
	63.9	0.35373
	64	0.3527
	64.1	0.35486
	64.2	0.35499
	64.3	0.35667
	64.4	0.35603
	64.5	0.35455
	64.6	0.3542
	64.7	0.35639
	64.8	0.35383
	64.9	0.35652
	65	0.35419
	65.1	0.35443
	65.2	0.35382
	65.3	0.35453
	65.4	0.35496
	65.5	0.35558
	65.6	0.35562
	65.7	0.35878
	65.8	0.35398
	65.9	0.35504
	66	0.35484
	66.1	0.35508
	66.2	0.3534
	66.3	0.35447
	66.4	0.35711
	66.5	0.35634
	66.6	0.35635
	66.7	0.35736
	66.8	0.3579
	66.9	0.35478
	67	0.35545
	67.1	0.35537
	67.2	0.35289
	67.3	0.35614
	67.4	0.35696
	67.5	0.35725
	67.6	0.35562
	67.7	0.35504
	67.8	0.35684
	67.9	0.35636
	68	0.35481
	68.1	0.35431
	68.2	0.35462
	68.3	0.35495
	68.4	0.35776
	68.5	0.35389
	68.6	0.35873
	68.7	0.35227
	68.8	0.3523
	68.9	0.35453
	69	0.35062
	69.1	0.35321
	69.2	0.35626
	69.3	0.35416
	69.4	0.35354
	69.5	0.35606
	69.6	--
	69.7	--
	69.8	--
	69.9	--
	70	--
	70.1	--
	70.2	--
	70.3	--
	70.4	--
	70.5	--
	70.6	--
	70.7	--
	70.8	--
	70.9	--
	71	--
	71.1	--
	71.2	--
	71.3	--
	71.4	--
	71.5	--
	71.6	--
	71.7	--
	71.8	--
	71.9	--
	72	--
	72.1	--
	--	--
	--	--
	--	--
	--	--
	--	--
	--	--
	--	--
	--	--
	--	--
	--	--
	--	--
	--	--
	--	--
	--	--
	--	--
	--	--
	--	--
	--	--
	--	--
	--	--
	--	--
	--	--
	--	--
	--	--
	--	--
	--	--
	--	--
	--	--
	--	--
	--	--
	--	--
	--	--
	--	--
	--	--
	--	--
	--	--
	--	--
	--	--
	--	--
	--	--
	--	--
	--	--
	--	--
	--	--
	--	--
	--	--
	--	--
	--	--
	--	--
	--	--
	--	--
	--	--
	--	--
	--	--
	--	--
	--	--
	--	--
	--	--
	--	--
	--	--
	--	--
	--	--
	--	--
	--	--
	--	--
	--	--
	--	--
	--	--
	--	--
	--	--
	--	--
	--	--
	--	--
	--	--
	--	--
	--	--
	--	--
	--	--
	--	--
	--	--
	--	--
	--	--
	--	--
	--	--
	--	--
	--	--
	--	--
	--	--
	--	--
	--	--
	--	--
	--	--
	--	--
	--	--
	--	--
	--	--
	--	--
	--	--
	--	--
	--	--
	--	--
	--	--
	--	--
	--	--
	--	--
	--	--
	--	--
	--	--
	--	--
	--	--
	--	--
	--	--
	--	--
	--	--
	--	--
	--	--
	--	--
	--	--
	--	--
	--	--
	--	--
	--	--
	--	--
	--	--
	--	--
	--	--
	--	--
	--	--
	--	--
	--	--
	--	--
	--	--
	--	--
	--	--
	--	--
	--	--
	--	--
	--	--
	--	--
	--	--
	--	--
	--	--
	--	--
	--	--
	--	--
	--	--
	--	--
	--	--
	--	--
	--	--
	--	--
	--	--
	--	--
	--	--
	--	--
	--	--
	--	--
	--	--
	--	--
	--	--
	--	--
	--	--
	--	--
	--	--
	--	--
	--	--
	--	--
	--	--
	--	--
	--	--
	--	--
	--	--
	--	--
	--	--
	--	--
	--	--
	--	--
	--	--
	--	--
	--	--
	--	--
	--	--
	--	--
	--	--
	--	--
	--	--
	--	--
	--	--
	--	--
	--	--
	--	--
	--	--
	--	--
	--	--
	--	--
	--	--
	--	--
	--	--
	--	--
	--	--
	--	--
	--	--
	--	--
	--	--
	--	--
	--	--
	--	--
	--	--
	--	--
	--	--
	--	--
	--	--
	--	--
	--	--
	--	--
	--	--
	--	--
	--	--
	--	--
	--	--
	--	--
	--	--
	--	--
	--	--
	--	--
	--	--
	--	--
	--	--
	--	--
	--	--
	--	--
	--	--
	--	--
	--	--
	--	--
	--	--
	--	--
	--	--
	--	--
	--	--
	--	--
	--	--
	--	--
	--	--
	--	--
	--	--
	--	--
	--	--
	--	--
	--	--
	--	--
	--	--
	--	--
	--	--
	--	--
	--	--
	--	--
	--	--
	--	--
	--	--
	--	--
	--	--
	--	--
	--	--
	--	--
	--	--
	--	--
	--	--
	--	--
	--	--
	--	--
	--	--
	--	--
	--	--
	--	--
	--	--
	--	--
	--	--
	--	--
	--	--
	--	--
	--	--
	--	--
	--	--
	--	--
	--	--
	--	--
	--	--
	--	--
	--	--
	--	--
	--	--
	--	--
	--	--
	--	--
	--	--
	--	--
	--	--
	--	--
	--	--
	--	--
	--	--
	--	--
	--	--
	--	--
	--	--
	--	--
	--	--
	--	--
	--	--
	--	--
	--	--
	--	--
	--	--
	--	--
	--	--
	--	--
	--	--
	--	--
	--	--
	--	--
	--	--
	--	--
	--	--
	--	--
	--	--
	--	--
	--	--
	--	--
	--	--
	--	--
	--	--
	--	--
	--	--
	--	--
	--	--
	--	--
	--	--
	--	--
	--	--
	--	--
	--	--
	--	--
	--	--
	--	--
	--	--
	--	--
	--	--
	--	--
	--	--
	--	--
	--	--
	--	--
	--	--
	--	--
	--	--
	--	--
	--	--
	--	--
	--	--
	--	--
	--	--
	--	--
	--	--
	--	--
	--	--
	--	--
	--	--
	--	--
	--	--
	--	--
	--	--
	--	--
	--	--
	--	--
	--	--
	--	--
	--	--
	--	--
	--	--
	--	--
	--	--
	--	--
	--	--
	--	--
	--	--
	--	--
	--	--
	--	--
	--	--
	--	--
	--	--
	--	--
	--	--
	--	--
	--	--
	--	--
	--	--
	--	--
	--	--
	--	--
	--	--
	--	--
	--	--
	--	--
	--	--
	--	--
	--	--
	--	--
	--	--
	--	--
	--	--
	--	--
	--	--
	--	--
	--	--
	--	--
	--	--
	--	--
	--	--
	--	--
	--	--
	--	--
	--	--
	--	--
	--	--
	--	--
	--	--
	--	--
	--	--
	--	--
	--	--
	--	--
	--	--
	--	--
	--	--
	--	--
	--	--
	--	--
	--	--
	--	--
	--	--
	--	--
	--	--
	--	--
	--	--
	--	--
	--	--
	--	--
	--	--
	--	--
	--	--
	--	--
	--	--
	--	--
	--	--
	--	--
	--	--
	--	--
	--	--
	--	--
	--	--
	--	--
	--	--
	--	--
	--	--
	--	--
	--	--
	--	--
	--	--
	--	--
	--	--
	--	--
	--	--
	--	--
	--	--
	--	--
	--	--
	--	--
	--	--
	--	--
	--	--
	--	--
	--	--
	--	--
	--	--
	--	--
	--	--
	--	--
	--	--
	--	--
	--	--
	--	--
	--	--
	--	--
	--	--
	--	--
	--	--
	--	--
	--	--
	--	--
	--	--
	--	--
	--	--
	--	--
	--	--
	--	--
	--	--
	--	--
	--	--
	--	--
	--	--
	--	--
	--	--
	--	--
	--	--
	--	--
	--	--
	--	--
	--	--
	--	--
	--	--
	--	--
	--	--
	--	--
	--	--
	--	--
	--	--
	--	--
	--	--
	--	--
	--	--
	--	--
	--	--
	--	--
	--	--
	--	--
	--	--
	--	--
	--	--
	--	--
	--	--
	--	--
	--	--
	--	--
	--	--
	--	--
	--	--
	--	--
	--	--
	--	--
	--	--
	--	--
	--	--
	--	--
	--	--
	--	--
	--	--
	--	--
	--	--
	--	--
	--	--
	--	--
	--	--
	--	--
	--	--
	--	--
	--	--
	--	--
	--	--
	--	--
	--	--
	--	--
	--	--
	--	--
	--	--
	--	--
	--	--
	--	--
	--	--
	--	--
	--	--
	--	--
	--	--
	--	--
	--	--
	--	--
	--	--
	--	--
	--	--
	--	--
	--	--
	--	--
	--	--
	--	--
	--	--
	--	--
	--	--
	--	--
	--	--
	--	--
	--	--
	--	--
	--	--
	--	--
	--	--
	--	--
	--	--
	--	--
	--	--
	--	--
	--	--
	--	--
	--	--
	--	--
	--	--
	--	--
	--	--
	--	--
	--	--
	--	--
	--	--
	--	--
	--	--
	--	--
	--	--
	--	--
	--	--
	--	--
	--	--
	--	--
	--	--
	--	--
	--	--
	--	--
	--	--
	--	--
	--	--
	--	--
	--	--
	--	--
	--	--
	--	--
	--	--
	--	--
	--	--
	--	--
	--	--
	--	--
	--	--
	--	--
	--	--
	--	--
	--	--
	--	--
	--	--
	--	--
	--	--
	--	--
	--	--
	--	--
	--	--
	--	--
	--	--
	--	--
	--	--
	--	--
	--	--
	--	--
	--	--
	--	--
	--	--
	--	--
	--	--
	--	--
	--	--
	--	--
	--	--
	--	--
	--	--
	--	--
	--	--
	--	--
	--	--
	--	--
	--	--
	--	--
	--	--
	--	--
	--	--
	--	--
	--	--
	--	--
	--	--
	--	--
	--	--
	--	--
	--	--
	--	--
	--	--
	--	--
	--	--
	--	--
	--	--
	--	--
	--	--
	--	--
	--	--
	--	--
	--	--
	--	--
	--	--
	--	--
	--	--
	--	--
	--	--
	--	--
	--	--
	--	--
	--	--
	--	--
	--	--
	--	--
	--	--
	--	--
	--	--
	--	--
	--	--
	--	--
	--	--
	--	--
	--	--
	--	--
	--	--
	--	--
	--	--
	--	--
	--	--
	--	--
	--	--
	--	--
	--	--
	--	--
	--	--
	--	--
	--	--
	--	--
	--	--
	--	--
	--	--
	--	--
	--	--
	--	--
	--	--
	--	--
	--	--
	--	--
	--	--
	--	--
	--	--
	--	--
	--	--
	--	--
	--	--
	--	--
	--	--
	--	--
	--	--
	--	--
	--	--
	--	--
	--	--
	--	--
	--	--
	--	--
	--	--
	--	--
	--	--
	--	--
	--	--
	--	--
	--	--
	--	--
	--	--
	--	--
	--	--
	--	--
	--	--
	--	--
	--	--
	--	--
	--	--
	--	--
	--	--
	--	--
	--	--
	--	--
	--	--
	--	--
	--	--
	--	--
	--	--
	--	--
	--	--
	--	--
	--	--
	--	--
	--	--
	--	--
	--	--
	--	--
	--	--
	--	--
	--	--
	--	--
	--	--
	--	--
	--	--
	--	--
	--	--
	--	--
	--	--
	--	--
	--	--
	--	--
	--	--
	--	--
	--	--
	--	--
	--	--
	--	--
	--	--
	--	--
	--	--
	--	--
	--	--
	--	--
	--	--
	--	--
	--	--
	--	--
	--	--
	--	--
	--	--
	--	--
	--	--
	--	--
	--	--
	--	--
	--	--
	--	--
	--	--
	--	--
	--	--
	--	--
	--	--
	--	--
	--	--
	--	--
	--	--
	--	--
	--	--
	--	--
	--	--
	--	--
	--	--
	--	--
	--	--
	--	--
	--	--
	--	--
	--	--
	--	--
	--	--
	--	--
	--	--
	--	--
	--	--
	--	--
	--	--
	--	--
	--	--
	--	--
	--	--
	--	--
	--	--
	--	--
	--	--
	--	--
	--	--
	--	--
	--	--
	--	--
	--	--
	--	--
	--	--
	--	--
	--	--
	--	--
	--	--
	--	--
	--	--
	--	--
	--	--
	--	--
	--	--
	--	--
	--	--
	--	--
	--	--
	--	--
	--	--
	--	--
	--	--
	--	--
	--	--
	--	--
	--	--
	--	--
	--	--
	--	--
	--	--
	--	--
	--	--
	--	--
	--	--
	--	--
	--	--
	--	--
	--	--
	--	--
	--	--
	--	--
	--	--
	--	--
	--	--
	--	--
	--	--
	--	--
	--	--
	--	--
	--	--
	--	--
	--	--
	--	--
	--	--
	--	--
	--	--
	--	--
	--	--
	--	--
	--	--
	--	--
	--	--
	--	--
	--	--
	--	--
	--	--
	--	--
	--	--
	--	--
	--	--
	--	--
	--	--
	--	--
	--	--
	--	--
	--	--
	--	--
	--	--
	--	--
	--	--
	--	--
	--	--
	--	--
	--	--
	--	--
	--	--
	--	--
	--	--
	--	--
	--	--
	--	--
	--	--
	--	--
	--	--
	--	--
	--	--
	--	--
	--	--
	--	--
	--	--
	--	--
	--	--
	--	--
	--	--
	--	--
	--	--
	--	--
	--	--
	--	--
	--	--
	--	--
	--	--
	--	--
	--	--
	--	--
	--	--
	--	--
	--	--
	--	--
	--	--
	--	--
	--	--
	--	--
	--	--
	--	--
	--	--
	--	--
	--	--
	--	--
	--	--
	--	--
	--	--
	--	--
	--	--
	--	--
	--	--
	--	--
	--	--
	--	--
	--	--
	--	--
	--	--
	--	--
	--	--
	--	--
	--	--
	--	--
	--	--
	--	--
	--	--
	--	--
	--	--
	--	--
	--	--
	--	--
	--	--
	--	--
	--	--
	--	--
	--	--
	--	--
	--	--
	--	--
	--	--
	--	--
	--	--
	--	--
	--	--
	--	--
	--	--
	--	--
	--	--
	--	--
	--	--
	--	--
	--	--
	--	--
	--	--
	--	--
	--	--
	--	--
	--	--
	--	--
	--	--
	--	--
	--	--
	--	--
	--	--
	--	--
	--	--
	--	--
	--	--
	--	--
	--	--
	--	--
	--	--
	--	--
	--	--
	--	--
	--	--
	--	--
	--	--
	--	--
	--	--
	--	--
	--	--
	--	--
	--	--
	--	--
	--	--
	--	--
	--	--
	--	--
	--	--
	--	--
	--	--
	--	--
	--	--
	--	--
	--	--
	--	--
	--	--
	--	--
	--	--
	--	--
	--	--
	--	--
	--	--
	--	--
	--	--
	--	--
	--	--
	--	--
	--	--
	--	--
	--	--
	--	--
	--	--
	--	--
	--	--
	--	--
	--	--
	--	--
	--	--
	--	--
	--	--
	--	--
	--	--
	--	--
	--	--
	--	--
	--	--
	--	--
	--	--
	--	--
	--	--
	--	--
	--	--
	--	--
	--	--
	--	--
	--	--
	--	--
	--	--
	--	--
	--	--
	--	--
	--	--
	--	--
	--	--
	--	--
	--	--
	--	--
	--	--
	--	--
	--	--
	--	--
	--	--
	--	--
	--	--
	--	--
	--	--
	--	--
	--	--
	--	--
	--	--
	--	--
	--	--
	--	--
	--	--
	--	--
	--	--
	--	--
	--	--
	--	--
	--	--
	--	--
	--	--
	--	--
	--	--
	--	--
	--	--
	--	--
	--	--
	--	--
	--	--
	--	--
	--	--
	--	--
	--	--
	--	--
	--	--
	--	--
	--	--
	--	--
	--	--
	--	--
	--	--
	--	--
	--	--
	--	--
	--	--
	--	--
	--	--
	--	--
	--	--
	--	--
	--	--
	--	--
	--	--
	--	--
	--	--
	--	--
	--	--
	--	--
	--	--
	--	--
	--	--
	--	--
	--	--
	--	--
	--	--
	--	--
	--	--
	--	--
	--	--
	--	--
	--	--
	--	--
	--	--
	--	--
	--	--
	--	--
	--	--
	--	--
	--	--
	--	--
	--	--
	--	--
	--	--
	--	--
	--	--
	--	--
	--	--
	--	--
	--	--
	--	--
	--	--
	--	--
	--	--
	--	--
	--	--
	--	--
	--	--
	--	--
	--	--
	--	--
	--	--
	--	--
	--	--
	--	--
	--	--
	--	--
	--	--
	--	--
[truncated: 315 more rows]
