# Supplementary material for: Mn2+-activated dual-wavelength emitting materials toward wearable optical fibre temperature sensor
Source: Nat Commun. 2022 Apr 20;13:2166. doi: 10.1038/s41467-022-29881-6 (PMC9021195; doi:10.1038/s41467-022-29881-6)
Supplement: Supplementary file 3 — Source data [file 41467_2022_29881_MOESM3_ESM.zip › Source Data/Figure 5h-sensing comparison with thermistor.xlsx]

## Sheet: Sheet1
		fiber sensor		Thermistor
	x1 axis	y1 axis	x2 axis	y2 axis
	0.3	42.27	0.4015	40.01
	0.6	37.07	0.803	40.01
	0.9	37.33	1.2045	40.01
	1.2	36.64	1.606	40.02
	1.5	36.66	2.0075	40.07
	1.8	37.44	2.409	40.14
	2.1	37.55	2.8105	40.25
	2.4	37.45	3.212	40.41
	2.7	37.45	3.6135	40.62
	3	36.81	4.015	40.9
	3.3	37.4	4.4165	41.19
	3.6	37.62	4.818	41.49
	3.9	36.97	5.2195	41.82
	4.2	37.75	5.621	42.16
	4.5	37.92	6.0225	42.58
	4.8	38.15	6.424	42.95
	5.1	37.71	6.8255	43.34
	5.4	37.28	7.227	43.72
	5.7	37.89	7.6285	44.11
	6	37.95	8.03	44.57
	6.3	39.13	8.4315	44.97
	6.6	38.63	8.833	45.36
	6.9	38.16	9.2345	45.76
	7.2	39.52	9.636	46.22
	7.5	38.29	10.0375	46.62
	7.8	39.76	10.439	47.02
	8.1	38.7	10.8405	47.41
	8.4	38.35	11.242	47.81
	8.7	38.71	11.6435	48.26
	9	39.79	12.045	48.65
	9.3	38.52	12.4465	49.04
	9.6	39.46	12.848	49.43
	9.9	39.25	13.2495	49.82
	10.2	38.95	13.651	50.27
	10.5	39.74	14.0525	50.66
	10.8	40.1	14.454	51.04
	11.1	40.16	14.8555	51.42
	11.4	39.9	15.257	51.79
	11.7	39.57	15.6585	52.21
	12	39.56	16.06	52.57
	12.3	40.9	16.4615	52.94
	12.6	40.59	16.863	53.31
	12.9	40.65	17.2645	53.68
	13.2	41.62	17.666	54.1
	13.5	40.14	18.0675	54.45
	13.8	41.66	18.469	54.79
	14.1	41.75	18.8705	55.12
	14.4	41.19	19.272	55.47
	14.7	41.94	19.6735	55.86
	15	42.39	20.075	56.19
	15.3	42.04	20.4765	56.53
	15.6	42.5	20.878	56.86
	15.9	42.89	21.2795	57.2
	16.2	42.87	21.681	57.58
	16.5	42.59	22.0825	57.91
	16.8	42.73	22.484	58.23
	17.1	43	22.8855	58.55
	17.4	44	23.287	58.93
	17.7	43.99	23.6885	59.26
	18	44.88	24.09	59.58
	18.3	44.63	24.4915	59.9
	18.6	44.24	24.893	60.2
	18.9	45	25.2945	60.55
	19.2	44.45	25.696	60.85
	19.5	44.44	26.0975	61.15
	19.8	45.51	26.499	61.44
	20.1	45.37	26.9005	61.73
	20.4	44.6	27.302	62.08
	20.7	45.32	27.7035	62.37
	21	45.56	28.105	62.66
	21.3	46.26	28.5065	62.93
	21.6	47.17	28.908	63.22
	21.9	47.34	29.3095	63.55
	22.2	46.74	29.711	63.83
	22.5	47.38	30.1125	64.11
	22.8	47.07	30.514	64.38
	23.1	47.74	30.9155	64.65
	23.4	47.29	31.317	64.97
	23.7	47.28	31.7185	65.24
	24	49	32.12	65.51
	24.3	47.66	32.5215	65.78
	24.6	47.89	32.923	66.05
	24.9	48.36	33.3245	66.36
	25.2	48.62	33.726	66.62
	25.5	49.73	34.1275	66.89
	25.8	48.57	34.529	67.15
	26.1	49.45	34.9305	67.45
	26.4	50.24	35.332	67.69
	26.7	49.75	35.7335	67.95
	27	49.86	36.135	68.21
	27.3	50.95	36.5365	68.46
	27.6	50.88	36.938	68.75
	27.9	50.81	37.3395	68.99
	28.2	50.58	37.741	69.24
	28.5	51.72	38.1425	69.48
	28.8	52.05	38.544	69.72
	29.1	51.9	38.9455	69.99
	29.4	51.74	39.347	70.23
	29.7	51.79	39.7485	70.46
	30	51.94	40.15	70.69
	30.3	52.32	40.5515	70.93
	30.6	52.32	40.953	71.2
	30.9	54.05	41.3545	71.43
	31.2	52.85	41.756	71.65
	31.5	54.45	42.1575	71.89
	31.8	53.21	42.559	72.12
	32.1	54.4	42.9605	72.39
	32.4	54.78	43.362	72.62
	32.7	54.58	43.7635	72.85
	33	55.76	44.165	73.07
	33.3	54.28	44.5665	73.28
	33.6	55.24	44.968	73.51
	33.9	54.87	45.3695	73.72
	34.2	55.34	45.771	73.92
	34.5	55.12	46.1725	74.13
	34.8	55.1	46.574	74.37
	35.1	55.88	46.9755	74.58
	35.4	56.22	47.377	74.78
	35.7	56	47.7785	74.99
	36	57.03	48.18	75.19
	36.3	56.37	48.5815	75.43
	36.6	57.19	48.983	75.64
	36.9	56.74	49.3845	75.83
	37.2	57.9	49.786	76.03
	37.5	57.37	50.1875	76.23
	37.8	57.53	50.589	76.48
	38.1	57.92	50.9905	76.69
	38.4	59.62	51.392	76.89
	38.7	58.27	51.7935	77.09
	39	58.69	52.195	77.29
	39.3	58.9	52.5965	77.5
	39.6	59.7	52.998	77.7
	39.9	59.55	53.3995	77.89
	40.2	59.42	53.801	78.08
	40.5	59.45	54.2025	78.27
	40.8	60.18	54.604	78.48
	41.1	60.65	55.0055	78.67
	41.4	60.2	55.407	78.87
	41.7	60.95	55.8085	79.05
	42	61.01	56.21	79.27
	42.3	61.25	56.6115	79.45
	42.6	61.37	57.013	79.62
	42.9	61.26	57.4145	79.79
	43.2	60.85	57.816	79.97
	43.5	61.82	58.2175	80.17
	43.8	61.57	58.619	80.35
	44.1	61.57	59.0205	80.51
	44.4	62.44	59.422	80.69
	44.7	62.04	59.8235	80.86
	45	63.26	60.225	81.07
	45.3	62.8	60.6265	81.25
	45.6	63.24	61.028	81.42
	45.9	63.14	61.4295	81.59
	46.2	62.82	61.831	81.77
	46.5	64.03	62.2325	81.97
	46.8	63.96	62.634	82.15
	47.1	63.85	63.0355	82.31
	47.4	64.43	63.437	82.46
	47.7	64.57	63.8385	82.63
	48	64.95	64.24	82.81
	48.3	64.35	64.6415	82.95
	48.6	65.71	65.043	83.11
	48.9	65.53	65.4445	83.28
	49.2	65.31	65.846	83.48
	49.5	65.3	66.2475	83.63
	49.8	65.41	66.649	83.79
	50.1	65.71	67.0505	83.94
	50.4	66.45	67.452	84.09
	50.7	65.58	67.8535	84.26
	51	65.83	68.255	84.41
	51.3	66.36	68.6565	84.56
	51.6	67.17	69.058	84.73
	51.9	67.25	69.4595	84.9
	52.2	67.64	69.861	85.1
	52.5	67.56	70.2625	85.27
	52.8	67.58	70.664	85.42
	53.1	68.77	71.0655	85.56
	53.4	67.79	71.467	85.71
	53.7	68.31	71.8685	85.89
	54	68.77	72.27	86.04
	54.3	68.24	72.6715	86.18
	54.6	68.32	73.073	86.32
	54.9	69.12	73.4745	86.46
	55.2	69.61	73.876	86.62
	55.5	69.44	74.2775	86.76
	55.8	69.43	74.679	86.89
	56.1	69.92	75.0805	87.02
	56.4	70.32	75.482	87.18
	56.7	70.19	75.8835	87.31
	57	70.1	76.285	87.44
	57.3	70.83	76.6865	87.57
	57.6	71.26	77.088	87.73
	57.9	71.02	77.4895	87.9
	58.2	70.98	77.891	88.04
	58.5	70.21	78.2925	88.19
	58.8	71.63	78.694	88.33
	59.1	71.89	79.0955	88.46
	59.4	70.82	79.497	88.62
	59.7	71.66	79.8985	88.75
	60	71.66	80.3	88.88
	60.3	71.84	80.7015	89.01
	60.6	71.98	81.103	89.14
	60.9	72.38	81.5045	89.29
	61.2	72.62	81.906	89.41
	61.5	72.07	82.3075	89.54
	61.8	73.11	82.709	89.67
	62.1	72.66	83.1105	89.82
	62.4	74.11	83.512	89.93
	62.7	73.18	83.9135	90.06
	63	73.87	84.315	90.2
	63.3	73.42	84.7165	90.33
	63.6	73.8	85.118	90.47
	63.9	73.72	85.5195	90.59
	64.2	74.47	85.921	90.72
	64.5	74.41	86.3225	90.84
	64.8	74.21	86.724	90.96
	65.1	74.58	87.1255	91.1
	65.4	75.27	87.527	91.22
	65.7	75.24	87.9285	91.33
	66	75.68	88.33	91.45
	66.3	74.69	88.7315	91.55
	66.6	75.67	89.133	91.71
	66.9	75.96	89.5345	91.84
	67.2	75.86	89.936	91.96
	67.5	76.01	90.3375	92.09
	67.8	76.29	90.739	92.21
	68.1	75.84	91.1405	92.34
	68.4	76.12	91.542	92.45
	68.7	76.83	91.9435	92.56
	69	75.93	92.345	92.68
	69.3	76.72	92.7465	92.83
	69.6	77.02	93.148	92.94
	69.9	77.06	93.5495	93.07
	70.2	77.73	93.951	93.2
	70.5	76.97	94.3525	93.32
	70.8	77.19	94.754	93.45
	71.1	78.28	95.1555	93.57
	71.4	77.67	95.557	93.68
	71.7	77.84	95.9585	93.78
	72	77.68	96.36	93.88
	72.3	77.82	96.7615	93.99
	72.6	78.14	97.163	94.11
	72.9	78.57	97.5645	94.23
	73.2	79.42	97.966	94.35
	73.5	78.7	98.3675	94.45
	73.8	79.27	98.769	94.55
	74.1	78.5	99.1705	94.65
	74.4	79.13	99.572	94.76
	74.7	79.28	99.9735	94.86
	75	79.14	100.375	94.98
	75.3	79.47	100.776	95.08
	75.6	80.18	101.178	95.17
	75.9	79.58	101.579	95.25
	76.2	79.59	101.981	95.34
	76.5	80.33	102.382	95.44
	76.8	80.79	102.784	95.53
	77.1	80.82	103.186	95.62
	77.4	80.73	103.587	95.7
	77.7	80.8	103.989	95.78
	78	81.42	104.39	95.86
	78.3	80.52	104.791	95.92
	78.6	81.4	105.193	95.98
	78.9	81.77	105.594	96.03
	79.2	80.48	105.996	96.09
	79.5	81.28	106.397	96.18
	79.8	81.48	106.799	96.25
	80.1	82.26	107.201	96.31
	80.4	82.43	107.602	96.38
	80.7	81.65	108.004	96.45
	81	81.87	108.405	96.52
	81.3	82.2	108.806	96.58
	81.6	82.58	109.208	96.66
	81.9	82.22	109.609	96.72
	82.2	83.05	110.011	96.82
	82.5	83.32	110.412	96.89
	82.8	82.56	110.814	96.96
	83.1	82.43	111.216	97.01
	83.4	83.47	111.617	97.08
	83.7	83.13	112.019	97.14
	84	83.45	112.42	97.2
	84.3	83.53	112.822	97.25
	84.6	84.04	113.223	97.28
	84.9	83.98	113.624	97.31
	85.2	83.91	114.026	97.36
	85.5	83.82	114.427	97.4
	85.8	83.8	114.829	97.45
	86.1	84.96	115.231	97.49
	86.4	84.07	115.632	97.53
	86.7	84.92	116.034	97.55
	87	84.5	116.435	97.57
	87.3	83.91	116.837	97.6
	87.6	84.73	117.238	97.66
	87.9	84.86	117.639	97.71
	88.2	85.29	118.041	97.77
	88.5	84.74	118.442	97.83
	88.8	85.32	118.844	97.87
	89.1	85.54	119.246	97.91
	89.4	85.57	119.647	97.97
	89.7	85.24	120.049	98
	90	86.19	120.45	98.04
	90.3	85.72	120.852	98.07
	90.6	86.56	121.253	98.1
	90.9	85.71	121.654	98.14
	91.2	85.59	122.056	98.16
	91.5	87.04	122.457	98.19
	91.8	86.54	122.859	98.21
	92.1	86.9	123.26	98.26
	92.4	86.61	123.662	98.32
	92.7	86.74	124.064	98.36
	93	86.21	124.465	98.41
	93.3	87.32	124.867	98.44
	93.6	86.98	125.268	98.45
	93.9	86.94	125.669	98.45
	94.2	87.55	126.071	98.47
	94.5	87.2	126.472	98.48
	94.8	87.79	126.874	98.5
	95.1	87.82	127.275	98.55
	95.4	87.49	127.677	98.58
	95.7	87.58	128.078	98.62
	96	87.91	128.48	98.65
	96.3	88.45	128.881	98.69
	96.6	88.4	129.283	98.73
	96.9	88.75	129.685	98.77
	97.2	88.15	130.086	98.8
	97.5	87.75	130.488	98.83
	97.8	89.48	130.889	98.86
	98.1	88.67	131.291	98.88
	98.4	89.02	131.692	98.88
	98.7	88.52	132.094	98.88
	99	88.94	132.495	98.88
	99.3	89.13	132.897	98.9
	99.6	89.1	133.298	98.9
	99.9	89.52	133.7	98.9
	100.2	89.23	134.101	98.9
	100.5	89.45	134.502	98.89
	100.8	90.12	134.904	98.91
	101.1	89.65	135.305	98.94
	101.4	90.34	135.707	98.96
	101.7	89.56	136.108	98.98
	102	90.55	136.51	99.01
	102.3	90.55	136.911	99.02
	102.6	90.49	137.313	99.04
	102.9	90.13	137.714	99.06
	103.2	90.03	138.116	99.1
	103.5	90.59	138.518	99.16
	103.8	90.33	138.919	99.19
	104.1	90.51	139.321	99.23
	104.4	91.11	139.722	99.26
	104.7	91.24	140.124	99.29
	105	90.45	140.525	99.32
	105.3	91.61	140.927	99.34
	105.6	91.53	141.328	99.35
	105.9	91.39	141.73	99.37
	106.2	91.78	142.131	99.39
	106.5	91.62	142.532	99.4
	106.8	91.83	142.934	99.41
	107.1	91.6	143.335	99.42
	107.4	91.96	143.737	99.43
	107.7	91.34	144.138	99.43
	108	91.7	144.54	99.43
	108.3	91.79	144.941	99.44
	108.6	91.83	145.343	99.46
	108.9	91.67	145.744	99.47
	109.2	92.37	146.146	99.47
	109.5	91.97	146.548	99.46
	109.8	92.43	146.949	99.46
	110.1	92.59	147.351	99.46
	110.4	92.34	147.752	99.47
	110.7	92.36	148.154	99.48
	111	92.98	148.555	99.49
	111.3	92.35	148.957	99.5
	111.6	92.4	149.358	99.51
	111.9	93.47	149.76	99.54
	112.2	93.4	150.161	99.57
	112.5	92.89	150.562	99.63
	112.8	93.08	150.964	99.67
	113.1	93.73	151.365	99.71
	113.4	93.01	151.767	99.74
	113.7	93.79	152.168	99.77
	114	93.53	152.57	99.78
	114.3	93.23	152.971	99.8
	114.6	93.34	153.373	99.81
	114.9	93.32	153.774	99.82
	115.2	92.99	154.176	99.82
	115.5	93.89	154.577	99.81
	115.8	93.93	154.979	99.79
	116.1	93.52	155.381	99.78
	116.4	93.68	155.782	99.78
	116.7	93.86	156.184	99.79
	117	94.79	156.585	99.78
	117.3	94.03	156.987	99.78
	117.6	94.2	157.388	99.77
	117.9	94.41	157.79	99.75
	118.2	94.86	158.191	99.72
	118.5	94.4	158.593	99.71
	118.8	94.34	158.994	99.7
	119.1	95.27	159.395	99.7
	119.4	94.49	159.797	99.7
	119.7	95.09	160.198	99.71
	120	94.48	160.6	99.72
	120.3	94.38	161.001	99.74
	120.6	95.47	161.403	99.76
	120.9	94.69	161.804	99.77
	121.2	94.77	162.206	99.8
	121.5	94.49	162.607	99.85
	121.8	94.84	163.009	99.88
	122.1	95.51	163.411	99.9
	122.4	95.04	163.812	99.89
	122.7	94.16	164.214	99.89
	123	95.76	164.615	99.9
	123.3	95.33	165.017	99.93
	123.6	94.96	165.418	99.95
	123.9	95.78	165.82	99.95
	124.2	95.74	166.221	99.94
	124.5	95.19	166.623	99.94
	124.8	94.79	167.024	99.94
	125.1	95.57	167.425	99.93
	125.4	95.78	167.827	99.93
	125.7	95.64	168.228	99.94
	126	95.91	168.63	99.94
	126.3	95.24	169.031	99.94
	126.6	95.59	169.433	99.93
	126.9	96.15	169.834	99.93
	127.2	95.95	170.236	99.92
	127.5	95.85	170.637	99.91
	127.8	95.92	171.039	99.9
	128.1	95.68	171.44	99.9
	128.4	96.58	171.842	99.89
	128.7	95.49	172.244	99.88
	129	96.14	172.645	99.85
	129.3	95.74	173.047	99.84
	129.6	95.81	173.448	99.84
	129.9	95.96	173.85	99.83
	130.2	96.23	174.251	99.83
	130.5	96.1	174.653	99.85
	130.8	96.89	175.054	99.87
	131.1	96.54	175.456	99.89
	131.4	96.25	175.857	99.9
	131.7	96.26	176.258	99.92
	132	96.3	176.66	99.93
	132.3	96.62	177.061	99.95
	132.6	96.04	177.463	99.96
	132.9	95.63	177.864	99.97
	133.2	95.84	178.266	99.98
	133.5	96.89	178.667	99.99
	133.8	96.95	179.069	100
	134.1	96.45	179.47	100.01
	134.4	96.91	179.872	100.04
	134.7	96.57	180.274	100.07
	135	96.52	180.675	100.07
	135.3	97.21	181.077	100.06
	135.6	97.07	181.478	100.04
	135.9	96.55	181.88	100.02
	136.2	96.25	182.281	100
	136.5	97.27	182.683	99.99
	136.8	96.94	183.084	99.96
	137.1	97.14	183.486	99.95
	137.4	97.29	183.887	99.93
	137.7	97.23	184.288	99.92
	138	96.44	184.69	99.93
	138.3	96.59	185.091	99.94
	138.6	96.65	185.493	99.95
	138.9	97.29	185.894	99.95
	139.2	97.07	186.296	99.94
	139.5	97.41	186.697	99.95
	139.8	97.36	187.099	99.94
	140.1	97.06	187.5	99.94
	140.4	97.37	187.902	99.95
	140.7	96.97	188.304	99.96
	141	96.98	188.705	99.97
	141.3	97.12	189.107	100
	141.6	96.93	189.508	100.01
	141.9	97.45	189.91	100.02
	142.2	97.22	190.311	100.02
	142.5	97.41	190.713	100.02
	142.8	97.59	191.114	100.01
	143.1	97.99	191.516	100.02
	143.4	97	191.917	100.02
	143.7	97.44	192.319	100.01
	144	98.09	192.72	100.01
	144.3	97.24	193.121	99.99
	144.6	97.48	193.523	99.98
	144.9	97.73	193.924	99.98
	145.2	97.73	194.326	99.97
	145.5	97.63	194.727	99.96
	145.8	97.4	195.129	99.93
	146.1	97.63	195.53	99.92
	146.4	97.23	195.932	99.91
	146.7	97.3	196.333	99.91
	147	98.3	196.735	99.91
	147.3	97.68	197.137	99.92
	147.6	97.69	197.538	99.94
	147.9	97.74	197.94	99.95
	148.2	97.93	198.341	99.95
	148.5	98	198.743	99.95
	148.8	97.88	199.144	99.96
	149.1	97.91	199.546	99.97
	149.4	97.99	199.947	99.98
	149.7	98.14	200.349	99.98
	150	97.63	200.75	99.98
	150.3	97.68	201.151	100.02
	150.6	97.43	201.553	100.04
	150.9	97.65	201.954	100.06
	151.2	97.84	202.356	100.08
	151.5	98.12	202.757	100.08
	151.8	98.37	203.159	100.08
	152.1	98.11	203.56	100.06
	152.4	98.58	203.962	100.06
	152.7	97.89	204.363	100.06
	153	97.56	204.765	100.05
	153.3	98.36	205.167	100.03
	153.6	98.31	205.568	100.02
	153.9	98.38	205.97	100
	154.2	98.03	206.371	99.96
	154.5	97.8	206.773	99.91
	154.8	97.88	207.174	99.82
	155.1	98.48	207.576	99.67
	155.4	98.64	207.977	99.48
	155.7	98.8	208.379	99.22
	156	98.51	208.78	98.97
	156.3	99.18	209.181	98.66
	156.6	97.87	209.583	98.33
	156.9	98.24	209.984	97.88
	157.2	98.34	210.386	97.45
	157.5	98.57	210.787	96.98
	157.8	98.71	211.189	96.52
	158.1	98.16	211.59	96.05
	158.4	98.49	211.992	95.46
	158.7	98.87	212.393	94.91
	159	98.25	212.795	94.37
	159.3	98.79	213.196	93.83
	159.6	98.35	213.598	93.26
	159.9	98.32	214	92.6
	160.2	98.21	214.401	92.02
	160.5	98.69	214.803	91.43
	160.8	98.57	215.204	90.82
	161.1	98.78	215.606	90.11
	161.4	98.79	216.007	89.53
	161.7	98.61	216.409	88.95
	162	98.26	216.81	88.36
	162.3	97.84	217.212	87.78
	162.6	98.49	217.613	87.1
	162.9	98.89	218.014	86.51
	163.2	98.37	218.416	85.93
	163.5	98.69	218.817	85.35
	163.8	98.76	219.219	84.78
	164.1	98.62	219.62	84.12
	164.4	97.98	220.022	83.56
	164.7	98.68	220.423	82.98
	165	98.69	220.825	82.42
	165.3	98.71	221.226	81.77
	165.6	98.81	221.628	81.21
	165.9	98.36	222.03	80.64
	166.2	99.08	222.431	80.08
	166.5	99.09	222.833	79.52
	166.8	98.84	223.234	78.87
	167.1	98.18	223.636	78.3
	167.4	99.05	224.037	77.75
	167.7	98.55	224.439	77.22
	168	98.54	224.84	76.69
	168.3	98.87	225.242	76.07
	168.6	99.1	225.643	75.54
	168.9	98.78	226.044	75.01
	169.2	98.71	226.446	74.48
	169.5	98.66	226.847	73.85
	169.8	98.47	227.249	73.31
	170.1	98.38	227.65	72.78
	170.4	98.75	228.052	72.25
	170.7	98.61	228.453	71.73
	171	99.23	228.855	71.13
	171.3	99.47	229.256	70.62
	171.6	98.56	229.658	70.13
	171.9	98.74	230.06	69.62
	172.2	98.7	230.461	69.11
	172.5	98.49	230.863	68.5
	172.8	99.25	231.264	67.99
	173.1	98.79	231.666	67.49
	173.4	98.11	232.067	67.01
	173.7	98.7	232.469	66.45
	174	98.92	232.87	65.99
	174.3	98.97	233.272	65.51
	174.6	98.85	233.673	65.03
	174.9	98.69	234.075	64.55
	175.2	99.6	234.476	63.98
	175.5	98.73	234.877	63.51
	175.8	98.58	235.279	63.03
	176.1	98.56	235.68	62.56
	176.4	98.76	236.082	62.09
	176.7	98.31	236.483	61.53
	177	99.24	236.885	61.07
	177.3	98.33	237.286	60.61
	177.6	99.32	237.688	60.16
	177.9	98.32	238.089	59.63
	178.2	99.56	238.491	59.16
	178.5	98.4	238.893	58.71
	178.8	98.64	239.294	58.27
	179.1	99.02	239.696	57.82
	179.4	99.51	240.097	57.3
	179.7	99.51	240.499	56.85
	180	99.28	240.9	56.41
	180.3	99.01	241.302	55.97
	180.6	98.97	241.703	55.53
	180.9	98.92	242.105	55.04
	181.2	98.82	242.506	54.6
	181.5	99.09	242.907	54.18
	181.8	99.59	243.309	53.76
	182.1	99.28	243.71	53.27
	182.4	98.54	244.112	52.85
	182.7	98.76	244.513	52.43
	183	99.91	244.915	52.02
	183.3	99.88	245.316	51.6
	183.6	99.16	245.718	51.11
	183.9	99.19	246.119	50.71
	184.2	99.12	246.521	50.29
	184.5	99.33	246.923	49.89
	184.8	98.64	247.324	49.49
	185.1	99.07	247.726	49.03
	185.4	99.15	248.127	48.63
	185.7	98.92	248.529	48.23
	186	99.16	248.93	47.83
	186.3	99.7	249.332	47.37
	186.6	99.13	249.733	46.97
	186.9	99.53	250.135	46.59
	187.2	98.97	250.536	46.21
	187.5	99.47	250.938	45.82
	187.8	98.88	251.339	45.38
	188.1	98.92	251.74	45
	188.4	98.48	252.142	44.62
	188.7	98.42	252.543	44.25
	189	98.85	252.945	43.81
	189.3	99.09	253.346	43.44
	189.6	99.24	253.748	43.07
	189.9	99.46	254.149	42.7
	190.2	98.39	254.551	42.33
	190.5	99.04	254.952	41.91
	190.8	99.42	255.354	41.55
	191.1	99.09	255.756	41.19
	191.4	98.81	256.157	40.83
	191.7	99.59	256.558	40.48
	192	99.27	256.96	40.07
	192.3	99.13	257.361	39.72
	192.6	99.03	257.763	39.37
	192.9	99.26	258.164	39.02
	193.2	99.12	258.566	38.62
	193.5	98.38	258.967	38.27
	193.8	99.71	259.369	37.94
	194.1	98.95	259.771	37.59
	194.4	99.17	260.172	37.26
	194.7	99.45	260.574	36.86
	195	99.04	260.975	36.52
	195.3	99.74	261.377	36.19
	195.6	99.67	261.778	35.85
	195.9	99.2	262.18	35.47
	196.2	98.64	262.581	35.14
	196.5	98.6	262.983	34.81
	196.8	99.21	263.384	34.49
	197.1	98.73	263.786	34.17
	197.4	99.58	264.187	33.79
	197.7	99.23	264.589	33.48
	198	98.62	264.99	33.16
	198.3	99.32	265.392	32.84
	198.6	99.1	265.793	32.53
	198.9	98.47	266.195	32.17
	199.2	99.33	266.596	31.85
	199.5	98.89	266.998	31.54
	199.8	99.25	267.399	31.23
	200.1	98.74	267.8	30.88
	200.4	98.93	268.202	30.57
	200.7	99.4	268.603	30.27
	201	98.77	269.005	29.97
	201.3	99.5	269.406	29.67
	201.6	98.8	269.808	29.32
	201.9	99.83	270.209	29.02
	202.2	99.13	270.611	28.72
	202.5	99.65	271.012	28.43
	202.8	99.04	271.414	28.14
	203.1	99.89	271.815	27.81
	203.4	99.02	272.217	27.52
	203.7	99.32	272.618	27.23
	204	99.5	273.02	26.94
	204.3	99.51	273.421	26.61
	204.6	98.78	273.823	26.33
	204.9	98.88	274.224	26.05
	205.2	98.75	274.626	25.77
	205.5	99.49	275.027	25.5
	205.8	99.24	275.429	25.17
	206.1	99.49	275.83	24.9
	206.4	99.4	276.232	24.63
	206.7	99.13	276.634	24.36
	207	98.99	277.035	24.05
	207.3	99.17	277.437	23.78
	207.6	98.93	277.838	23.51
	207.9	99.08	278.24	23.25
	208.2	99.15	278.641	22.98
	208.5	98.91	279.043	22.67
	208.8	98.55	279.444	22.41
	209.1	99.02	279.846	22.16
	209.4	98.75	280.247	21.9
	209.7	98.98	280.649	21.64
	210	98.69	281.05	21.34
	210.3	98.03	281.452	21.09
	210.6	98.27	281.853	20.83
	210.9	98.16	282.255	20.58
	211.2	98.18	282.656	20.29
	211.5	97.73	283.058	20.04
	211.8	97.46	283.459	19.79
	212.1	97.24	283.861	19.54
	212.4	97.8	284.262	19.3
	212.7	97.41	284.663	19.02
	213	96.71	285.065	18.78
	213.3	96.48	285.466	18.54
	213.6	96.18	285.868	18.3
	213.9	96.52	286.269	18.02
	214.2	96.67	286.671	17.79
	214.5	95.76	287.072	17.55
	214.8	95.96	287.474	17.32
	215.1	95.08	287.875	17.09
	215.4	95.14	288.277	16.82
	215.7	94.93	288.678	16.59
	216	95.02	289.08	16.36
	216.3	95.48	289.481	16.13
	216.6	94.71	289.883	15.87
	216.9	94.22	290.284	15.64
	217.2	93.3	290.686	15.42
	217.5	93.8	291.087	15.19
	217.8	93.92	291.489	14.97
	218.1	93.71	291.89	14.72
	218.4	92.78	292.292	14.5
	218.7	92.21	292.693	14.28
	219	91.91	293.095	14.06
	219.3	92.68	293.497	13.85
	219.6	91.54	293.898	13.59
	219.9	91.19	294.3	13.38
	220.2	90.72	294.701	13.17
	220.5	90.19	295.103	12.96
	220.8	90.86	295.504	12.72
	221.1	89.33	295.906	12.52
	221.4	89.97	296.307	12.31
	221.7	89.16	296.709	12.1
	222	89.02	297.11	11.9
	222.3	89.69	297.512	11.66
	222.6	88.69	297.913	11.46
	222.9	88.45	298.315	11.26
	223.2	87.78	298.716	11.06
	223.5	87.42	299.118	10.83
	223.8	87.68	299.519	10.63
	224.1	86.44	299.921	10.43
	224.4	87.09	300.322	10.24
	224.7	86.95	300.724	10.05
	225	85.97	301.125	9.83
	225.3	85.94	301.526	9.64
	225.6	85.78	301.928	9.45
	225.9	85.66	302.329	9.27
	226.2	84.6	302.731	9.06
	226.5	84.36	303.132	8.88
	226.8	83.54	303.534	8.7
	227.1	83.66	303.935	8.52
	227.4	83.4	304.337	8.34
	227.7	82.88	304.738	8.13
	228	83.15	305.14	7.96
	228.3	81.85	305.541	7.8
	228.6	81.39	305.943	7.63
	228.9	82	306.344	7.44
	229.2	81.59	306.746	7.28
	229.5	81.08	307.147	7.12
	229.8	80.2	307.549	6.97
	230.1	80.11	307.95	6.82
	230.4	79.53	308.352	6.66
	230.7	80.06	308.753	6.52
	231	79.03	309.155	6.38
	231.3	79.17	309.557	6.24
	231.6	78.7	309.958	6.11
	231.9	78.09	310.36	5.95
	232.2	78	310.761	5.83
	232.5	76.88	311.163	5.7
	232.8	77.1	311.564	5.58
	233.1	77.5	311.966	5.44
	233.4	76.38	312.367	5.32
	233.7	75.07	312.769	5.2
	234	75.91	313.17	5.1
	234.3	75.54	313.572	4.99
	234.6	74.71	313.973	4.87
	234.9	74.41	314.375	4.77
	235.2	74.89	314.776	4.67
	235.5	74.11	315.178	4.57
	235.8	73.54	315.579	4.47
	236.1	73.49	315.981	4.38
	236.4	72.57	316.382	4.29
	236.7	71.87	316.784	4.2
	237	71.68	317.185	4.12
	237.3	72.25	317.587	4.02
	237.6	71.27	317.988	3.95
	237.9	70.87	318.389	3.87
	238.2	71.07	318.791	3.79
	238.5	70.94	319.192	3.7
	238.8	69.86	319.594	3.63
	239.1	69.58	319.995	3.56
	239.4	68.44	320.397	3.49
	239.7	68.19	320.798	3.43
	240	68.64	321.2	3.35
	240.3	68.43	321.601	3.29
	240.6	67.92	322.003	3.23
	240.9	67.69	322.404	3.17
	241.2	66.93	322.806	3.09
	241.5	66.38	323.207	3.03
	241.8	66.7	323.609	2.97
	242.1	66.78	324.01	2.92
	242.4	64.28	324.412	2.86
	242.7	64.77	324.813	2.8
	243	65.14	325.215	2.75
	243.3	64.1	325.616	2.7
	243.6	64.1	326.018	2.65
	243.9	63.73	326.42	2.59
	244.2	63.39	326.821	2.54
	244.5	62.57	327.223	2.49
	244.8	62.92	327.624	2.44
	245.1	62.12	328.026	2.39
	245.4	62.49	328.427	2.34
	245.7	61.79	328.829	2.29
	246	60.91	329.23	2.24
	246.3	60.75	329.632	2.2
	246.6	60	330.033	2.14
	246.9	61.08	330.435	2.09
	247.2	59.76	330.836	2.04
	247.5	59.93	331.238	2
	247.8	59.37	331.639	1.96
	248.1	59	332.041	1.91
	248.4	58.73	332.442	1.88
	248.7	59.66	332.844	1.85
	249	58.22	333.245	1.81
	249.3	58.2	333.647	1.78
	249.6	57.95	334.048	1.74
	249.9	57.86	334.45	1.7
	250.2	56.99	334.851	1.67
	250.5	56.68	335.252	1.64
	250.8	55.62	335.654	1.61
	251.1	55.61	336.055	1.58
	251.4	56.02	336.457	1.55
	251.7	54.84	336.858	1.53
	252	55.06	337.26	1.5
	252.3	54.56	337.661	1.47
	252.6	54.67	338.063	1.45
	252.9	54.48	338.464	1.43
	253.2	53.72	338.866	1.41
	253.5	53.27	339.267	1.38
	253.8	53.4	339.669	1.35
	254.1	53.16	340.07	1.31
	254.4	53.02	340.472	1.28
	254.7	52.14	340.873	1.25
	255	52.31	341.275	1.21
	255.3	50.97	341.676	1.19
	255.6	51.55	342.078	1.16
	255.9	51.43	342.479	1.13
	256.2	51.25	342.881	1.09
	256.5	49.98	343.283	1.07
	256.8	49.87	343.684	1.05
	257.1	50.76	344.086	1.03
	257.4	50.35	344.487	1.02
	257.7	49.71	344.889	0.99
	258	49.33	345.29	0.97
	258.3	47.82	345.692	0.94
	258.6	48.62	346.093	0.91
	258.9	48.76	346.495	0.89
	259.2	47.91	346.896	0.87
	259.5	47.6	347.298	0.85
	259.8	46.62	347.699	0.83
	260.1	46.19	348.101	0.81
	260.4	46.93	348.502	0.79
	260.7	46.55	348.904	0.78
	261	45.75	349.305	0.76
	261.3	45.86	349.707	0.75
	261.6	44.31	350.108	0.73
	261.9	43.7	350.51	0.71
	262.2	45.06	350.911	0.7
	262.5	44.5	351.312	0.67
	262.8	43.99	351.714	0.65
	263.1	44.8	352.115	0.63
	263.4	44.71	352.517	0.62
	263.7	43.96	352.918	0.6
	264	42.8	353.32	0.58
	264.3	43.31	353.721	0.57
	264.6	42.49	354.123	0.56
	264.9	41.28	354.524	0.54
	265.2	42.62	354.926	0.52
	265.5	41.84	355.327	0.51
	265.8	41.77	355.729	0.49
	266.1	40.86	356.13	0.48
	266.4	41.1	356.532	0.46
	266.7	39.55	356.933	0.45
	267	40.84	357.335	0.43
	267.3	41.14	357.736	0.4
	267.6	39.1	358.138	0.39
	267.9	39.72	358.539	0.37
	268.2	39.49	358.941	0.35
	268.5	38.59	359.342	0.34
	268.8	38.73	359.744	0.32
	269.1	38.6	360.146	0.3
	269.4	39.17	360.547	0.28
	269.7	38.27	360.949	0.26
	270	38.03	361.35	0.25
	270.3	38.06	361.752	0.25
	270.6	38.12	362.153	0.24
	270.9	37.8	362.555	0.24
	271.2	36.57	362.956	0.25
	271.5	37.81	363.358	0.25
	271.8	36.51	363.759	0.25
	272.1	36.74	364.161	0.25
	272.4	34.99	364.562	0.24
	272.7	36.3	364.964	0.23
	273	35.64	365.365	0.23
	273.3	35.46	365.767	0.23
	273.6	35.23	366.168	0.22
	273.9	34.96	366.57	0.21
	274.2	34.41	366.971	0.2
	274.5	34.8	367.373	0.19
	274.8	33.73	367.774	0.19
	275.1	33.32	368.175	0.18
	275.4	33.75	368.577	0.17
	275.7	32.99	368.978	0.16
	276	33.38	369.38	0.16
	276.3	33.29	369.781	0.16
	276.6	31.55	370.183	0.16
	276.9	32.55	370.584	0.15
	277.2	32.26	370.986	0.14
	277.5	31.17	371.387	0.13
	277.8	31.28	371.789	0.13
	278.1	30.91	372.19	0.12
	278.4	31.59	372.592	0.11
	278.7	30.43	372.993	0.11
	279	30.43	373.395	0.11
	279.3	30.83	373.796	0.1
	279.6	29.77	374.198	0.09
	279.9	30.67	374.599	0.08
	280.2	30.31	375.001	0.08
	280.5	29.87	375.402	0.08
	280.8	29.82	375.804	0.07
	281.1	28.37	376.205	0.07
	281.4	29.96	376.607	0.07
	281.7	28.76	377.009	0.07
	282	28.77	377.41	0.06
	282.3	29.72	377.812	0.06
	282.6	28.9	378.213	0.05
	282.9	28.1	378.615	0.05
	283.2	28.26	379.016	0.05
	283.5	27.02	379.418	0.05
	283.8	26.9	379.819	0.05
	284.1	26.14	380.221	0.06
	284.4	26.31	380.622	0.06
	284.7	26.58	381.024	0.06
	285	25.92	381.425	0.06
	285.3	26.45	381.827	0.06
	285.6	26.91	382.228	0.06
	285.9	24	382.63	0.06
	286.2	25.6	383.031	0.05
	286.5	25.34	383.433	0.05
	286.8	26.01	383.834	0.04
	287.1	24.74	384.236	0.03
	287.4	24.74	384.637	0.02
	287.7	25.46	385.038	0.02
	288	23.18	385.44	0.01
	288.3	24.44	385.841	0.01
	288.6	24.54	386.243	0
	288.9	23.59	386.644	0
	289.2	24.85	387.046	0
	289.5	24.8	387.447	0
	289.8	24.93	387.849	0
	290.1	23.37	388.25	0.01
	290.4	23.26	388.652	0.01
	290.7	23.2	389.053	0.01
	291	23.4	389.455	0.02
	291.3	21.52	389.856	0.02
	291.6	22.75	390.258	0.02
	291.9	21.87	390.659	0.02
	292.2	22.86	391.061	0.02
	292.5	22.75	391.462	0.02
	292.8	22.03	391.864	0.02
	293.1	22.64	392.265	0.02
	293.4	21.87	392.667	0.03
	293.7	21.27	393.068	0.03
	294	20.7	393.47	0.03
	294.3	21.48	393.872	0.03
	294.6	19.6	394.273	0.03
	294.9	20.54	394.675	0.03
	295.2	20.81	395.076	0.04
	295.5	19.88	395.478	0.05
	295.8	18.88	395.879	0.05
	296.1	19.99	396.281	0.04
	296.4	19.03	396.682	0.04
	296.7	19.03	397.084	0.02
	297	20.1	397.485	0.01
	297.3	20.01	397.887	0.01
	297.6	19.65	398.288	0
	297.9	18.16	398.69	0
	298.2	18.69	399.091	0
	298.5	17.6	399.493	0
	298.8	18.09	399.894	0
	299.1	18.15	400.296	0
	299.4	18.37	400.697	0
	299.7	16.72	401.099	0
	300	16.79	401.5	0
	300.3	16.54	401.901	0
	300.6	17.1	402.303	0
	300.9	16.95	402.704	0
	301.2	16.95	403.106	0
	301.5	17.45	403.507	0
	301.8	17.99	403.909	0
	302.1	16.25	404.31	0
	302.4	15.89	404.712	0
	302.7	13.78	405.113	0
	303	16.82	405.515	0.01
	303.3	15.95	405.916	0.01
	303.6	17.25	406.318	0.01
	303.9	13.94	406.719	0.01
	304.2	14.73	407.121	0.01
	304.5	14.55	407.522	0.02
	304.8	14.52	407.924	0.01
	305.1	14.78	408.325	0.02
	305.4	13.11	408.727	0.01
	305.7	13.3	409.128	0.01
	306	13.58	409.53	0.01
	306.3	14.93	409.932	0.01
	306.6	14.53	410.333	0.01
	306.9	15.72	410.735	0.01
	307.2	13.67	411.136	0.01
	307.5	14.07	411.538	0
	307.8	13.68	411.939	0
	308.1	10.95	412.341	0
	308.4	14.62	412.742	-0.01
	308.7	12.03	413.144	-0.01
	309	12.46	413.545	-0.01
	309.3	12.78	413.947	-0.01
	309.6	12.01	414.348	-0.01
	309.9	12.48	414.75	-0.02
	310.2	12.48	415.151	-0.01
	310.5	12.77	415.553	0
	310.8	11.45	415.954	0
	311.1	12.58	416.356	0
	311.4	10.47	416.757	0
	311.7	10.27	417.159	-0.01
	312	10.97	417.56	-0.01
	312.3	12.63	417.962	-0.01
	312.6	10.42	418.363	-0.01
	312.9	11.19	418.764	-0.01
	313.2	11.45	419.166	0
	313.5	12.93	419.567	0
	313.8	9.99	419.969	0
	314.1	9.33	420.37	0
	314.4	11.14	420.772	-0.01
	314.7	8.45	421.173	-0.01
	315	9.7	421.575	-0.01
	315.3	10.26	421.976	-0.01
	315.6	10.11	422.378	-0.01
	315.9	11.24	422.779	-0.01
	316.2	12.04	423.181	-0.01
	316.5	8.09	423.582	0
	316.8	9.39	423.984	0
	317.1	10.34	424.385	0
	317.4	6.65	424.787	0
	317.7	9.87	425.188	0
	318	9.66	425.59	0
	318.3	10.43	425.991	0
	318.6	8.32	426.393	-0.01
	318.9	9.41	426.795	-0.01
	319.2	7.19	427.196	-0.01
	319.5	11.17	427.598	0
	319.8	7.51	427.999	0
	320.1	9.38	428.401	0
	320.4	7.8	428.802	0
	320.7	5.98	429.204	0
	321	4.88	429.605	0
	321.3	7.58	430.007	0
	321.6	4.05	430.408	0
	321.9	7.8	430.81	0
	322.2	6.2	431.211	0
	322.5	6.99	431.613	0
	322.8	6.69	432.014	0
	323.1	6.89	432.416	0
	323.4	6.08	432.817	0
	323.7	6.27	433.219	0
	324	4.01	433.62	-0.01
	324.3	6.41	434.022	-0.02
	324.6	4.89	434.423	-0.02
	324.9	9.65	434.825	-0.03
	325.2	8.01	435.226	-0.03
	325.5	5.6	435.627	-0.03
	325.8	5.86	436.029	-0.03
	326.1	8.98	436.43	-0.03
	326.4	7.4	436.832	-0.01
	326.7	5.65	437.233	-0.01
	327	5.99	437.635	0
	327.3	6.33	438.036	0
	327.6	5.6	438.438	0
	327.9	6.83	438.839	0
	328.2	7.21	439.241	0
	328.5	5.97	439.642	0
	328.8	5.33	440.044	0
	329.1	6.77	440.445	0
	329.4	8.34	440.847	0
	329.7	4.6	441.248	0
	330	6.29	441.65	0
	330.3	4.47	442.051	0
	330.6	7.5	442.453	0
	330.9	6.45	442.854	0
	331.2	7.4	443.256	0
	331.5	3.66	443.658	0
	331.8	3.13	444.059	0
	332.1	6.31	444.461	0
	332.4	7.66	444.862	0
	332.7	5.96	445.264	0
	333	4.74	445.665	0
	333.3	4.25	446.067	0
	333.6	3.58	446.468	0.01
	333.9	6.78	446.87	0.01
	334.2	5.6	447.271	0.01
	334.5	6.21	447.673	0.01
	334.8	4.01	448.074	0.01
	335.1	2.04	448.476	0.01
	335.4	6.14	448.877	0.01
	335.7	4.76	449.279	0.01
	336	5.71	449.68	0.01
	336.3	3.75	450.082	0.01
	336.6	5.37	450.483	0.01
	336.9	4.21	450.885	0.01
	337.2	4.93	451.286	0.01
	337.5	5.16	451.688	0
	337.8	3.23	452.089	0
	338.1	0.76	452.49	0
	338.4	3.96	452.892	0
	338.7	3.82	453.293	0
	339	3.28	453.695	-0.01
	339.3	5.39	454.096	-0.01
	339.6	2.54	454.498	-0.01
	339.9	2.93	454.899	-0.01
	340.2	3.93	455.301	-0.01
	340.5	5.01	455.702	-0.01
	340.8	3.53	456.104	-0.01
	341.1	5.1	456.505	-0.01
	341.4	4.07	456.907	0
	341.7	1.82	457.308	0
	342	4.15	457.71	0
	342.3	4.92	458.111	0
	342.6	4.58	458.513	0.01
	342.9	-1.28	458.914	0.04
	343.2	2.96	459.316	0.1
	343.5	3.24	459.717	0.18
	343.8	3.26	460.119	0.33
	344.1	3.68	460.521	0.5
	344.4	-0.49	460.922	0.71
	344.7	2.45	461.324	0.98
	345	0.07	461.725	1.34
	345.3	3.76	462.127	1.69
	345.6	5.5	462.528	2.08
	345.9	4.92	462.93	2.5
	346.2	3.73	463.331	2.93
	346.5	1.73	463.733	3.45
	346.8	-1.99	464.134	3.9
	347.1	3.31	464.536	4.34
	347.4	5.28	464.937	4.78
	347.7	2.44	465.339	5.27
	348	0.99	465.74	5.66
	348.3	0.9	466.142	6.02
	348.6	-1.41	466.543	6.36
	348.9	4.05	466.945	6.66
	349.2	3.01	467.346	6.98
	349.5	1.85	467.748	7.23
	349.8	3.12	468.149	7.45
	350.1	4.19	468.55	7.64
	350.4	3.59	468.952	7.85
	350.7	-1.56	469.353	8.01
	351	-1.17	469.755	8.16
	351.3	1.16	470.156	8.3
	351.6	-5.64	470.558	8.45
	351.9	4.61	470.959	8.58
	352.2	-0.45	471.361	8.71
	352.5	2.77	471.762	8.85
	352.8	1.06	472.164	8.98
	353.1	6.05	472.565	9.15
	353.4	4.37	472.967	9.3
	353.7	1.88	473.368	9.45
	354	-3.15	473.77	9.62
	354.3	-1.14	474.171	9.82
	354.6	-0.42	474.573	9.99
	354.9	-2.13	474.974	10.18
	355.2	2.31	475.376	10.36
	355.5	2.8	475.777	10.55
	355.8	2.01	476.179	10.77
	356.1	-3.18	476.58	10.96
	356.4	3.24	476.982	11.15
	356.7	-0.18	477.384	11.34
	357	0.88	477.785	11.55
	357.3	1.02	478.187	11.73
	357.6	-0.97	478.588	11.9
	357.9	1.55	478.99	12.07
	358.2	0.55	479.391	12.22
	358.5	2.04	479.793	12.4
	358.8	1.16	480.194	12.54
	359.1	2.19	480.596	12.67
	359.4	3.76	480.997	12.8
	359.7	1.69	481.399	12.95
	360	1.19	481.8	13.06
	360.3	-0.48	482.202	13.18
	360.6	2.03	482.603	13.29
	360.9	2.8	483.005	13.4
	361.2	0.47	483.406	13.51
	361.5	1.14	483.808	13.62
	361.8	-2.21	484.209	13.72
	362.1	3.1	484.611	13.81
	362.4	-2.88	485.012	13.93
	362.7	0.58	485.413	14.03
	363	-0.05	485.815	14.13
	363.3	3.64	486.216	14.22
	363.6	1.3	486.618	14.32
	363.9	4.05	487.019	14.43
	364.2	-5.09	487.421	14.53
	364.5	1.37	487.822	14.63
	364.8	-2.83	488.224	14.72
	365.1	1.14	488.625	14.84
	365.4	2.36	489.027	14.93
	365.7	3.16	489.428	15.02
	366	-1.76	489.83	15.12
	366.3	1.84	490.231	15.21
	366.6	-0.05	490.633	15.31
	366.9	-4.12	491.034	15.4
	367.2	-0.42	491.436	15.49
	367.5	-0.05	491.837	15.58
	367.8	1.63	492.239	15.67
	368.1	0.81	492.64	15.76
	368.4	1.32	493.042	15.84
	368.7	1.18	493.443	15.91
	369	-1.11	493.845	16
	369.3	1.06	494.247	16.08
	369.6	-7.13	494.648	16.15
	369.9	-0.7	495.05	16.22
	370.2	2.57	495.451	16.28
	370.5	-0.17	495.853	16.36
	370.8	-2.16	496.254	16.42
	371.1	1.82	496.656	16.48
	371.4	0.09	497.057	16.55
	371.7	3.8	497.459	16.61
	372	1.76	497.86	16.67
	372.3	0.91	498.262	16.72
	372.6	-1.1	498.663	16.78
	372.9	-0.18	499.065	16.84
	373.2	1.61	499.466	16.9
	373.5	-1.9	499.868	16.95
	373.8	1.26	500.269	17.01
	374.1	0.85	500.671	17.06
	374.4	2.74	501.072	17.12
	374.7	-2.31	501.474	17.17
	375	-1.06	501.875	17.22
	375.3	3.72	502.276	17.27
	375.6	1.37	502.678	17.32
	375.9	2.59	503.079	17.37
	376.2	3.44	503.481	17.42
	376.5	1.21	503.882	17.47
	376.8	1.75	504.284	17.51
	377.1	-3.24	504.685	17.57
	377.4	0.72	505.087	17.61
	377.7	-2.65	505.488	17.66
	378	1.44	505.89	17.7
	378.3	-3.92	506.291	17.74
	378.6	-1.95	506.693	17.79
	378.9	0.2	507.094	17.83
	379.2	2.92	507.496	17.86
	379.5	-2.48	507.897	17.9
	379.8	-2.46	508.299	17.94
	380.1	-4.04	508.7	17.98
	380.4	0.24	509.102	18.02
	380.7	-2.11	509.503	18.05
	381	3.66	509.905	18.09
	381.3	-1.28	510.307	18.13
	381.6	-0.1	510.708	18.16
	381.9	2.38	511.11	18.19
	382.2	0.77	511.511	18.23
	382.5	-0.16	511.913	18.26
	382.8	-5.01	512.314	18.29
	383.1	-1.83	512.716	18.32
	383.4	-0.15	513.117	18.35
	383.7	-2.92	513.519	18.38
	384	2.5	513.92	18.41
	384.3	-1.91	514.322	18.44
	384.6	0.61	514.723	18.47
	384.9	-1.26	515.125	18.5
	385.2	3.47	515.526	18.53
	385.5	-5.47	515.928	18.55
	385.8	-1.05	516.329	18.58
	386.1	-0.01	516.731	18.6
	386.4	-9.53	517.132	18.63
	386.7	-5.38	517.534	18.66
	387	0.7	517.935	18.68
	387.3	2.32	518.337	18.71
	387.6	1	518.738	18.73
	387.9	1.17	519.139	18.76
	388.2	-3.83	519.541	18.79
	388.5	1.95	519.942	18.81
	388.8	2.04	520.344	18.83
	389.1	3.61	520.745	18.86
	389.4	1.64	521.147	18.88
	389.7	0.4	521.548	18.9
	390	0.73	521.95	18.92
	390.3	2.43	522.351	18.94
	390.6	-2.24	522.753	18.97
	390.9	0.99	523.154	18.99
	391.2	2.67	523.556	19.01
	391.5	1.3	523.957	19.03
	391.8	2.02	524.359	19.05
	392.1	0.52	524.76	19.06
	392.4	1.29	525.162	19.08
	392.7	-2.06	525.563	19.1
	393	2.06	525.965	19.12
	393.3	-1.52	526.366	19.14
	393.6	1.42	526.768	19.16
	393.9	-0.26	527.169	19.18
	394.2	3.22	527.571	19.2
	394.5	1.32	527.972	19.22
	394.8	-0.72	528.374	19.24
	395.1	-0.28	528.775	19.26
	395.4	-5.22	529.177	19.28
	395.7	-0.54	529.578	19.3
	396	0.82	529.98	19.32
	396.3	-0.86	530.381	19.34
	396.6	--	530.783	19.36
	396.9	-3.39	531.184	19.37
	397.2	0.05	531.586	19.39
	397.5	-2.29	531.987	19.41
	397.8	-1.82	532.389	19.42
	398.1	-3.43	532.79	19.44
	398.4	0.61	533.192	19.46
	398.7	2.51	533.593	19.47
	399	-0.29	533.995	19.48
	399.3	--	534.396	19.5
	399.6	1.16	534.798	19.51
	399.9	-2.44	535.199	19.52
	400.2	-3.92	535.601	19.53
	400.5	-0.61	536.003	19.55
	400.8	-4.24	536.404	19.56
	401.1	-5.6	536.806	19.57
	401.4	-0.37	537.207	19.58
	401.7	-4.87	537.609	19.6
	402	-2.57	538.01	19.61
	402.3	-1.41	538.412	19.62
	402.6	-4.61	538.813	19.63
	402.9	-6.04	539.215	19.64
	403.2	-2.6	539.616	19.65
	403.5	0.79	540.018	19.66
	403.8	-3.41	540.419	19.68
	404.1	1.54	540.821	19.69
	404.4	3.24	541.222	19.7
	404.7	1.4	541.624	19.71
	405	-1.43	542.025	19.72
	405.3	--	542.427	19.73
	405.6	-1.84	542.828	19.74
	405.9	0.42	543.23	19.75
	406.2	-1.03	543.631	19.75
	406.5	-1.13	544.033	19.76
	406.8	-3.56	544.434	19.77
	407.1	-4.3	544.836	19.78
	407.4	0.07	545.237	19.78
	407.7	2.32	545.639	19.79
	408	-2.77	546.04	19.79
	408.3	-3.44	546.442	19.8
	408.6	2.24	546.843	19.8
	408.9	-5.97	547.245	19.81
	409.2	-8.07	547.646	19.82
	409.5	-1.51	548.048	19.82
	409.8	-4.25	548.449	19.83
	410.1	-4.61	548.851	19.83
	410.4	-1.58	549.252	19.84
	410.7	-0.16	549.654	19.84
	411	1.56	550.055	19.85
	411.3	2.2	550.457	19.85
	411.6	-1.77	550.858	19.86
	411.9	-4.23	551.26	19.86
	412.2	0.13	551.661	19.86
	412.5	0.52	552.062	19.87
	412.8	-2.78	552.464	19.87
	413.1	2.65	552.865	19.88
	413.4	-7.66	553.267	19.88
	413.7	-0.85	553.668	19.88
	414	-6.07	554.07	19.89
	414.3	-4.86	554.471	19.89
	414.6	-0.31	554.873	19.9
	414.9	1.07	555.274	19.9
	415.2	0.93	555.676	19.9
	415.5	-1.75	556.077	19.91
	415.8	-7.17	556.479	19.91
	416.1	-1.75	556.88	19.91
	416.4	1.07	557.282	19.92
	416.7	-3.38	557.683	19.92
	417	-1.94	558.085	19.92
	417.3	-2.26	558.486	19.93
	417.6	-2.36	558.888	19.93
	417.9	3.03	559.289	19.93
	418.2	-0.59	559.691	19.93
	418.5	-7.18	560.092	19.94
	418.8	-0.85	560.494	19.94
	419.1	1.42	560.895	19.94
	419.4	-4.91	561.297	19.94
	419.7	-2.08	561.698	19.95
	420	-6.26	562.1	19.95
	420.3	-3.04	562.501	19.95
	420.6	2.24	562.903	19.95
	420.9	-6.87	563.304	19.96
	421.2	1.08	563.706	19.96
	421.5	0.56	564.107	19.96
	421.8	-2.94	564.509	19.96
	422.1	0.56	564.91	19.96
	422.4	-1.58	565.312	19.96
	422.7	-2.47	565.713	19.96
	423	-6.23	566.115	19.97
	423.3	-3.64	566.516	19.97
	423.6	1.06	566.918	19.97
	423.9	-5.62	567.319	19.97
	424.2	-8.8	567.721	19.97
	424.5	-3.42	568.122	19.97
	424.8	-5.62	568.524	19.97
	425.1	2.38	568.926	19.97
	425.4	-3.8	569.327	19.97
	425.7	-2.22	569.729	19.97
	426	-0.48	570.13	19.97
	426.3	-3.52	570.532	19.97
	426.6	-9.15	570.933	19.97
	426.9	1.24	571.335	19.97
	427.2	-4.53	571.736	19.98
	427.5	-2.35	572.138	19.98
	427.8	-0.38	572.539	19.98
	428.1	-2.69	572.941	19.98
	428.4	-3.55	573.342	19.98
	428.7	0.38	573.744	19.99
	429	-2.11	574.145	19.99
	429.3	-0.56	574.547	19.99
	429.6	-6.24	574.948	19.99
	429.9	2.28	575.35	19.99
	430.2	2.9	575.751	19.99
	430.5	0.97	576.153	20
	430.8	-1.48	576.554	20
	431.1	-3.58	576.956	20
	431.4	1.02	577.357	20
	431.7	-3.59	577.759	20
	432	-1.53	578.16	20
	432.3	-2.25	578.562	20.02
	432.6	-3.07	578.963	20.06
	432.9	-4.62	579.365	20.13
	433.2	-3.82	579.766	20.26
	433.5	2.96	580.168	20.41
	433.8	1.42	580.569	20.62
	434.1	-6.13	580.971	20.88
	434.4	-3.11	581.372	21.24
	434.7	-2.94	581.774	21.59
	435	0.64	582.175	21.97
	435.3	0.18	582.577	22.38
	435.6	-0.58	582.978	22.8
	435.9	-1.13	583.38	23.32
	436.2	-8.25	583.781	23.78
	436.5	-3.69	584.183	24.25
	436.8	-2.89	584.584	24.72
	437.1	-0.1	584.986	25.28
	437.4	2.12	585.387	25.77
	437.7	1.33	585.788	26.25
	438	-4.1	586.19	26.74
	438.3	-1.29	586.591	27.23
	438.6	2.7	586.993	27.79
	438.9	0.34	587.394	28.29
	439.2	-5.33	587.796	28.77
	439.5	-2.32	588.197	29.26
	439.8	-3.01	588.599	29.82
	440.1	-0.72	589	30.3
	440.4	2.69	589.402	30.78
	440.7	-0.72	589.803	31.25
	441	-4.39	590.205	31.8
	441.3	-4.01	590.606	32.27
	441.6	1.15	591.008	32.74
	441.9	-1.33	591.409	33.2
	442.2	-4.73	591.811	33.66
	442.5	-6.53	592.212	34.2
	442.8	-2.21	592.614	34.65
	443.1	-5.74	593.015	35.1
	443.4	-6.96	593.417	35.55
	443.7	-5.04	593.818	36.07
	444	-2.28	594.22	36.51
	444.3	1.73	594.621	36.95
	444.6	-2.02	595.023	37.39
	444.9	-1.28	595.424	37.82
	445.2	1.47	595.826	38.32
	445.5	-1.74	596.227	38.74
	445.8	1.83	596.629	39.16
	446.1	-5.43	597.03	39.57
	446.4	-0.18	597.432	40.05
	446.7	-0.45	597.833	40.46
	447	-0.18	598.235	40.86
	447.3	-0.48	598.636	41.26
	447.6	-4.53	599.038	41.66
	447.9	-6.58	599.439	42.13
	448.2	-4.26	599.841	42.52
	448.5	0.96	600.242	42.92
	448.8	0.69	600.644	43.3
	449.1	-0.45	601.045	43.75
	449.4	-2.57	601.447	44.13
	449.7	-1.86	601.848	44.51
	450	-0.29	602.25	44.89
	450.3	-1.7	602.652	45.32
	450.6	2.21	603.053	45.69
	450.9	-2.88	603.455	46.07
	451.2	-5.76	603.856	46.43
	451.5	-1.31	604.258	46.79
	451.8	-3.12	604.659	47.21
	452.1	2.1	605.061	47.57
	452.4	-8.28	605.462	47.92
	452.7	2.1	605.864	48.28
	453	3.42	606.265	48.68
	453.3	-9.44	606.667	49.04
	453.6	0.38	607.068	49.38
	453.9	-8.32	607.47	49.72
	454.2	-3.42	607.871	50.05
	454.5	-3.02	608.273	50.44
	454.8	-2.13	608.674	50.77
	455.1	-6.83	609.076	51.09
	455.4	-4.41	609.477	51.42
	455.7	-3.82	609.879	51.8
	456	-2.01	610.28	52.12
	456.3	0.72	610.682	52.44
	456.6	-0.43	611.083	52.76
	456.9	-2.69	611.485	53.14
	457.2	-2.92	611.886	53.45
	457.5	-4.85	612.288	53.76
	457.8	-1.75	612.689	54.06
	458.1	-3.49	613.091	54.37
	458.4	-1.99	613.492	54.72
	458.7	-1.75	613.894	55.02
	459	-3.49	614.295	55.32
	459.3	-5.24	614.697	55.62
	459.6	-3.45	615.098	55.97
	459.9	-1.79	615.5	56.26
	460.2	-0.78	615.901	56.56
	460.5	-6.4	616.303	56.86
	460.8	-0.3	616.704	57.15
	461.1	1.55	617.106	57.5
	461.4	0.13	617.507	57.79
	461.7	-0.33	617.909	58.07
	462	-0.42	618.31	58.35
	462.3	0.69	618.712	58.67
	462.6	1.13	619.113	58.95
	462.9	-1.14	619.514	59.23
	463.2	2.27	619.916	59.51
	463.5	2.37	620.317	59.78
	463.8	-1.33	620.719	60.09
	464.1	2.36	621.12	60.36
	464.4	1.6	621.522	60.62
	464.7	3.1	621.923	60.89
	465	2.76	622.325	61.19
	465.3	1.21	622.726	61.45
	465.6	4.52	623.128	61.72
	465.9	4.37	623.529	61.98
	466.2	2.37	623.931	62.28
	466.5	7.54	624.332	62.54
	466.8	5.86	624.734	62.8
	467.1	2.56	625.135	63.06
	467.4	6.08	625.537	63.32
	467.7	4.22	625.938	63.62
	468	5.3	626.34	63.87
	468.3	4.39	626.741	64.12
	468.6	3.45	627.143	64.35
	468.9	3.81	627.544	64.62
	469.2	5.53	627.946	64.86
	469.5	5.25	628.347	65.09
	469.8	7.67	628.749	65.32
	470.1	9.3	629.15	65.55
	470.4	9.38	629.552	65.83
	470.7	9.31	629.953	66.06
	471	3.37	630.355	66.28
	471.3	6.63	630.756	66.5
	471.6	5.82	631.158	66.76
	471.9	7.68	631.559	66.99
	472.2	5.88	631.961	67.22
	472.5	5.23	632.362	67.45
	472.8	8.15	632.764	67.7
	473.1	6.6	633.165	67.92
	473.4	7.23	633.567	68.15
	473.7	9.05	633.968	68.38
	474	7.38	634.37	68.61
	474.3	7.6	634.771	68.87
	474.6	8.9	635.173	69.09
	474.9	5.81	635.574	69.3
	475.2	7.37	635.976	69.51
	475.5	10.23	636.378	69.75
	475.8	7.54	636.779	69.95
	476.1	7.64	637.181	70.15
	476.4	8.78	637.582	70.35
	476.7	8.78	637.984	70.55
	477	9.64	638.385	70.78
	477.3	7.94	638.787	70.99
	477.6	9.7	639.188	71.19
	477.9	10.82	639.59	71.39
	478.2	12.38	639.991	71.63
	478.5	11.64	640.393	71.84
	478.8	8.55	640.794	72.04
	479.1	8.63	641.196	72.23
	479.4	8.75	641.597	72.46
	479.7	8.59	641.999	72.66
	480	10.76	642.4	72.86
	480.3	11.43	642.802	73.06
	480.6	9.96	643.203	73.26
	480.9	8.86	643.605	73.5
	481.2	10.09	644.006	73.7
	481.5	9.81	644.408	73.88
	481.8	13.02	644.809	74.08
	482.1	10.14	645.211	74.3
	482.4	10.47	645.612	74.49
	482.7	9.81	646.014	74.67
	483	8.84	646.415	74.84
	483.3	11.6	646.817	75.03
	483.6	10.01	647.218	75.2
	483.9	12.2	647.62	75.36
	484.2	12.61	648.021	75.53
	484.5	9.22	648.423	75.72
	484.8	12.71	648.824	75.95
	485.1	9.35	649.226	76.14
	485.4	10.58	649.627	76.32
	485.7	12.31	650.029	76.5
	486	11.81	650.43	76.7
	486.3	12.5	650.832	76.87
	486.6	12.47	651.233	77.05
	486.9	12.65	651.635	77.21
	487.2	12.55	652.036	77.37
	487.5	13.24	652.438	77.57
	487.8	10.24	652.839	77.73
	488.1	12.95	653.24	77.9
	488.4	12.32	653.642	78.08
	488.7	12.8	654.043	78.28
	489	12.59	654.445	78.46
	489.3	12.02	654.846	78.62
	489.6	14.15	655.248	78.79
	489.9	13.04	655.649	78.98
	490.2	11.98	656.051	79.15
	490.5	10.53	656.452	79.33
	490.8	13.49	656.854	79.49
	491.1	13.58	657.255	79.65
	491.4	14.75	657.657	79.83
	491.7	11.59	658.058	80
	492	13.17	658.46	80.16
	492.3	11.45	658.861	80.32
	492.6	12.92	659.263	80.51
	492.9	14.32	659.664	80.67
	493.2	14.45	660.066	80.84
	493.5	14.3	660.467	81.01
	493.8	13.04	660.869	81.17
	494.1	14.29	661.27	81.34
	494.4	15.72	661.672	81.48
	494.7	13.26	662.073	81.64
	495	13.93	662.475	81.79
	495.3	13.5	662.876	81.98
	495.6	15.54	663.278	82.14
	495.9	14.88	663.679	82.28
	496.2	13.92	664.081	82.42
	496.5	13.53	664.482	82.57
	496.8	15.31	664.884	82.71
	497.1	15.38	665.285	82.86
	497.4	14.06	665.687	83.01
	497.7	11.47	666.088	83.15
	498	15.27	666.49	83.31
	498.3	17.22	666.891	83.44
	498.6	13.01	667.293	83.58
	498.9	15.83	667.694	83.73
	499.2	14.01	668.096	83.89
	499.5	14.59	668.497	84.03
	499.8	16	668.899	84.18
	500.1	16.61	669.301	84.31
	500.4	13.47	669.702	84.48
	500.7	13.24	670.104	84.62
	501	16.78	670.505	84.75
	501.3	15.42	670.907	84.89
	501.6	16.58	671.308	85.03
	501.9	17.03	671.71	85.2
	502.2	15.08	672.111	85.36
	502.5	18.61	672.513	85.5
	502.8	15.08	672.914	85.64
	503.1	16.77	673.316	85.79
	503.4	17.25	673.717	85.93
	503.7	15.64	674.119	86.06
	504	16.74	674.52	86.18
	504.3	14.5	674.922	86.3
	504.6	16.32	675.323	86.37
	504.9	16.99	675.725	86.4
	505.2	16.52	676.126	86.39
	505.5	16.71	676.528	86.33
	505.8	14.62	676.929	86.22
	506.1	17.93	677.331	86.07
	506.4	17.52	677.732	85.86
	506.7	16.09	678.134	85.63
	507	15.55	678.535	85.29
	507.3	18.04	678.937	84.96
	507.6	16.23	679.338	84.59
	507.9	17.31	679.74	84.19
	508.2	15.2	680.141	83.76
	508.5	16.31	680.543	83.23
	508.8	16.67	680.944	82.76
	509.1	18.22	681.346	82.26
	509.4	16.74	681.747	81.75
	509.7	18.21	682.149	81.15
	510	16.76	682.55	80.62
	510.3	16.91	682.952	80.08
	510.6	15.58	683.353	79.54
	510.9	18.79	683.755	78.91
	511.2	17.73	684.156	78.37
	511.5	16.67	684.558	77.83
	511.8	17.39	684.959	77.28
	512.1	17.84	685.361	76.74
	512.4	17.66	685.762	76.1
	512.7	16.59	686.163	75.56
	513	17.74	686.565	75.01
	513.3	18.37	686.966	74.47
	513.6	15.34	687.368	73.84
	513.9	18.96	687.769	73.3
	514.2	15.46	688.171	72.76
	514.5	17.97	688.572	72.23
	514.8	19.14	688.974	71.62
	515.1	18.32	689.375	71.1
	515.4	17.38	689.777	70.56
	515.7	18.73	690.178	70.04
	516	18.99	690.58	69.53
	516.3	18.09	690.981	68.93
	516.6	17.53	691.383	68.42
	516.9	18.06	691.784	67.91
	517.2	18.27	692.186	67.41
	517.5	17.76	692.587	66.81
	517.8	18.64	692.989	66.3
	518.1	17.81	693.39	65.8
	518.4	18.15	693.792	65.3
	518.7	16.82	694.193	64.73
	519	17.55	694.595	64.23
	519.3	16.72	694.996	63.74
	519.6	17.53	695.398	63.25
	519.9	18.97	695.799	62.77
	520.2	17.89	696.201	62.21
	520.5	17.56	696.602	61.73
	520.8	18.23	697.004	61.25
	521.1	20.6	697.405	60.78
	521.4	18.5	697.807	60.24
	521.7	18.77	698.208	59.77
	522	17.49	698.61	59.31
	522.3	17.34	699.011	58.85
	522.6	19.01	699.413	58.39
	522.9	17.2	699.814	57.85
	523.2	18.68	700.216	57.4
	523.5	16.19	700.617	56.95
	523.8	19.13	701.019	56.5
	524.1	19.69	701.42	55.98
	524.4	19.33	701.822	55.53
	524.7	20.17	702.223	55.09
	525	18.75	702.625	54.65
	525.3	17.81	703.027	54.14
	525.6	19.08	703.428	53.7
	525.9	17.85	703.83	53.27
	526.2	17.58	704.231	52.83
	526.5	16.93	704.633	52.41
	526.8	17.59	705.034	51.91
	527.1	18.6	705.436	51.49
	527.4	18.43	705.837	51.08
	527.7	17.77	706.239	50.66
	528	19.76	706.64	50.17
	528.3	16.83	707.042	49.76
	528.6	19.03	707.443	49.35
	528.9	18.33	707.845	48.94
	529.2	19.74	708.246	48.47
	529.5	18.67	708.648	48.06
	529.8	18.96	709.049	47.66
	530.1	18.67	709.451	47.26
	530.4	19.25	709.852	46.86
	530.7	18.24	710.254	46.4
	531	19.19	710.655	46.01
	531.3	18.61	711.057	45.62
	531.6	20.02	711.458	45.24
	531.9	18.89	711.86	44.8
	532.2	19.14	712.261	44.42
	532.5	17.96	712.663	44.04
	532.8	19.47	713.064	43.67
	533.1	18.29	713.466	43.23
	533.4	18.44	713.867	42.86
	533.7	19.54	714.269	42.49
	534	20.27	714.67	42.12
	534.3	19.23	715.072	41.75
	534.6	19.2	715.473	41.34
	534.9	20.15	715.875	40.98
	535.2	19.91	716.276	40.63
	535.5	19.06	716.678	40.28
	535.8	19.54	717.079	39.86
	536.1	20.91	717.481	39.51
	536.4	17.96	717.882	39.15
	536.7	18.79	718.284	38.8
	537	18.23	718.685	38.39
	537.3	18.55	719.087	38.05
	537.6	19.15	719.488	37.71
	537.9	16.31	719.889	37.37
	538.2	19.81	720.291	37.04
	538.5	19.07	720.692	36.65
	538.8	17.57	721.094	36.32
	539.1	19.4	721.495	35.99
	539.4	18.38	721.897	35.67
	539.7	17.81	722.298	35.29
	540	19.35	722.7	34.97
	540.3	17.54	723.101	34.67
	540.6	20.74	723.503	34.36
	540.9	18.1	723.904	34.01
	541.2	19.69	724.306	33.72
	541.5	18.34	724.707	33.43
	541.8	18.7	725.109	33.14
	542.1	19.23	725.51	32.87
	542.4	18.16	725.912	32.55
	542.7	18.51	726.313	32.29
	543	18.49	726.715	32.03
	543.3	17.91	727.116	31.78
	543.6	19.47	727.518	31.5
	543.9	18.89	727.919	31.26
	544.2	17.7	728.321	31.03
	544.5	18.96	728.722	30.8
	544.8	18.38	729.124	30.55
	545.1	17.34	729.525	30.34
	545.4	18.22	729.927	30.13
	545.7	17.42	730.328	29.94
	546	17.66	730.73	29.74
	546.3	18.62	731.131	29.52
	546.6	19.68	731.533	29.34
	546.9	17.46	731.934	29.16
	547.2	18.69	732.336	28.98
	547.5	17.78	732.737	28.78
	547.8	18.39	733.139	28.61
	548.1	19.18	733.54	28.45
	548.4	18.55	733.942	28.29
	548.7	18.1	734.343	28.11
	549	19.99	734.745	27.96
	549.3	17.56	735.146	27.81
	549.6	18.96	735.548	27.67
	549.9	16.08	735.949	27.53
	550.2	16.96	736.351	27.37
	550.5	17.43	736.753	27.24
	550.8	17.55	737.154	27.11
	551.1	17.75	737.556	26.98
	551.4	17.86	737.957	26.84
	551.7	17.12	738.359	26.71
	552	17.33	738.76	26.59
	552.3	16.97	739.162	26.47
	552.6	16.79	739.563	26.34
	552.9	17.53	739.965	26.22
	553.2	16.43	740.366	26.1
	553.5	15.78	740.768	25.99
	553.8	16.03	741.169	25.88
	554.1	15.39	741.571	25.75
	554.4	17.38	741.972	25.64
	554.7	14.99	742.374	25.54
	555	16.34	742.775	25.43
	555.3	15.64	743.177	25.31
	555.6	16.04	743.578	25.21
	555.9	14.57	743.98	25.11
	556.2	17.34	744.381	25.01
	556.5	15.64	744.783	24.9
	556.8	15.86	745.184	24.81
	557.1	16.88	745.586	24.71
	557.4	14.84	745.987	24.62
	557.7	14.52	746.389	24.54
	558	16.3	746.79	24.43
	558.3	16.78	747.192	24.35
	558.6	16.63	747.593	24.26
	558.9	14.71	747.995	24.18
	559.2	16.74	748.396	24.09
	559.5	16.33	748.798	24.01
	559.8	17.5	749.199	23.93
	560.1	16.18	749.601	23.86
	560.4	16.3	750.002	23.77
	560.7	16.35	750.404	23.7
	561	14.3	750.805	23.63
	561.3	15.11	751.207	23.56
	561.6	16.59	751.608	23.49
	561.9	14.87	752.01	23.41
	562.2	14.69	752.411	23.35
	562.5	16.67	752.812	23.29
	562.8	15.77	753.214	23.22
	563.1	15.44	753.615	23.15
	563.4	16.26	754.017	23.1
	563.7	16.42	754.418	23.04
	564	16.13	754.82	22.98
	564.3	16.77	755.221	22.92
	564.6	16.23	755.623	22.87
	564.9	16.44	756.024	22.82
	565.2	16.66	756.426	22.77
	565.5	16.74	756.827	22.72
	565.8	14.52	757.229	22.66
	566.1	17.39	757.63	22.62
	566.4	15.59	758.032	22.57
	566.7	16.9	758.433	22.52
	567	16	758.835	22.47
	567.3	17.64	759.236	22.42
	567.6	17.4	759.638	22.37
	567.9	15.37	760.039	22.33
	568.2	15.99	760.441	22.27
	568.5	16.7	760.842	22.23
	568.8	16.1	761.244	22.18
	569.1	17.11	761.645	22.14
	569.4	16.52	762.047	22.1
	569.7	14.62	762.448	22.06
	570	17.06	762.85	22.02
	570.3	15.22	763.251	21.98
	570.6	16.47	763.653	21.95
	570.9	17.56	764.054	21.9
	571.2	17.32	764.456	21.87
	571.5	15.44	764.857	21.83
	571.8	16.62	765.259	21.8
	572.1	15.06	765.66	21.76
	572.4	18.48	766.062	21.73
	572.7	18.43	766.463	21.7
	573	15.32	766.865	21.67
	573.3	15.66	767.266	21.63
	573.6	17.16	767.668	21.6
	573.9	16.25	768.069	21.57
	574.2	16.12	768.471	21.55
	574.5	15.68	768.872	21.52
	574.8	16.45	769.274	21.49
	575.1	15.82	769.676	21.46
	575.4	17.33	770.077	21.43
	575.7	16.5	770.479	21.4
	576	15.23	770.88	21.37
	576.3	17.28	771.282	21.35
	576.6	17.49	771.683	21.32
	576.9	17.95	772.085	21.3
	577.2	15.49	772.486	21.27
	577.5	16.43	772.888	21.24
	577.8	17.32	773.289	21.22
	578.1	16.18	773.691	21.19
	578.4	15.89	774.092	21.17
	578.7	16.9	774.494	21.15
	579	17.29	774.895	21.12
	579.3	17.58	775.297	21.1
	579.6	16.47	775.698	21.08
	579.9	16.86	776.1	21.06
	580.2	16.27	776.501	21.04
	580.5	19.01	776.903	21.02
	580.8	16.67	777.304	21
	581.1	17.34	777.706	20.98
	581.4	15.6	778.107	20.96
	581.7	18.1	778.509	20.94
	582	17.52	778.91	20.93
	582.3	17.67	779.312	20.91
	582.6	17.73	779.713	20.89
	582.9	18.38	780.115	20.87
	583.2	17.46	780.516	20.85
	583.5	19.17	780.918	20.83
	583.8	16.45	781.319	20.81
	584.1	17.3	781.721	20.79
	584.4	17.07	782.122	20.78
	584.7	16.91	782.524	20.76
	585	19.53	782.925	20.74
	585.3	17.37	783.327	20.72
	585.6	18.93	783.728	20.7
	585.9	19.29	784.13	20.68
	586.2	18.42	784.531	20.67
	586.5	19.67	784.933	20.65
	586.8	17.91	785.334	20.63
	587.1	17.57	785.736	20.61
	587.4	20.76	786.137	20.59
	587.7	20.47	786.538	20.57
	588	20.44	786.94	20.56
	588.3	20.91	787.341	20.54
	588.6	20.66	787.743	20.53
	588.9	20.7	788.144	20.51
	589.2	21.6	788.546	20.5
	589.5	22	788.947	20.48
	589.8	20.8	789.349	20.47
	590.1	20.9	789.75	20.45
	590.4	21.88	790.152	20.44
	590.7	22.13	790.553	20.43
	591	22.61	790.955	20.42
	591.3	21.79	791.356	20.41
	591.6	20.8	791.758	20.39
	591.9	23.07	792.159	20.38
	592.2	23.44	792.561	20.37
	592.5	23.08	792.962	20.36
	592.8	23.27	793.364	20.35
	593.1	23.18	793.765	20.34
	593.4	24.46	794.167	20.33
	593.7	24.18	794.568	20.32
	594	23.66	794.97	20.31
	594.3	24.74	795.371	20.3
	594.6	23.77	795.773	20.29
	594.9	24.44	796.174	20.28
	595.2	25.01	796.576	20.28
	595.5	24.91	796.977	20.27
	595.8	26.2	797.379	20.26
	596.1	27.09	797.78	20.25
	596.4	25.62	798.182	20.25
	596.7	24.63	798.583	20.24
	597	26.03	798.985	20.23
	597.3	26.97	799.386	20.22
	597.6	25.13	799.788	20.21
	597.9	27.28	800.189	20.21
	598.2	27.85	800.591	20.2
	598.5	26.65	800.992	20.19
	598.8	27.1	801.394	20.18
	599.1	27.92	801.795	20.18
	599.4	27.71	802.197	20.17
[truncated: 993 more rows]
